# Supplementary material for: Toxoplasma GRA15 Activates the NF-κB Pathway through Interactions with TNF Receptor-Associated Factors
Source: mBio. 2019 Jul 16;10(4):e00808-19. doi: 10.1128/mBio.00808-19 (PMC6635525; doi:10.1128/mBio.00808-19)
Supplement: TABLE S1 [file mBio.00808-19-st001.xlsx]

## Sheet: Identified Proteins
			% of spectra		Protein probability		Spectrum counts		Unique peptide counts		Unique spectrum counts
Identified Proteins	Accession Number	Molecular Weight	GRA15	ROP38	GRA15	ROP38	GRA15	ROP38	GRA15	ROP38	GRA15	ROP38
Dense granule protein GRA15 OS=Toxoplasma gondii (strain ATCC 50861 / VEG) GN=BN1205_036550 PE=4 SV=1	tr|V4Z7A0|V4Z7A0_TOXGV	67 kDa	0.019	0	1	0	393	0	56	0	82	0
TNF receptor-associated factor 6 OS=Homo sapiens GN=TRAF6 PE=1 SV=1	sp|Q9Y4K3|TRAF6_HUMAN	60 kDa	0.0055	0	1	0	114	0	21	0	38	0
TNF receptor-associated factor 2 OS=Homo sapiens GN=TRAF2 PE=1 SV=2	sp|Q12933|TRAF2_HUMAN	56 kDa	0.0051	0	1	0	106	0	19	0	32	0
Cluster of Large proline-rich protein BAG6 OS=Homo sapiens GN=BAG6 PE=1 SV=2 (sp|P46379|BAG6_HUMAN)	sp|P46379|BAG6_HUMAN [3]	119 kDa	0.0011	0	1	0	23	0	12	0	12	0
Large proline-rich protein BAG6 OS=Homo sapiens GN=BAG6 PE=1 SV=2	sp|P46379|BAG6_HUMAN (+2)	119 kDa	0.0011	0	1	0	23	0	12	0	12	0
Cluster of Baculoviral IAP repeat-containing protein 2 OS=Homo sapiens GN=BIRC2 PE=1 SV=2 (sp|Q13490|BIRC2_HUMAN)	sp|Q13490|BIRC2_HUMAN [2]	70 kDa	0.0015	0	1	0	32	0	11	0	14	0
Cluster of Ubiquitin-40S ribosomal protein S27a OS=Homo sapiens GN=RPS27A PE=1 SV=2 (sp|P62979|RS27A_HUMAN)	sp|P62979|RS27A_HUMAN [3]	18 kDa	0.00072	0	1	0	15	0	8	0	10	0
Cluster of Sarcoplasmic/endoplasmic reticulum calcium ATPase 2 OS=Homo sapiens GN=ATP2A2 PE=1 SV=1 (sp|P16615|AT2A2_HUMAN)	sp|P16615|AT2A2_HUMAN [2]	115 kDa	0.00053	0	1	0	11	0	7	0	7	0
ATP-binding cassette sub-family D member 3 OS=Homo sapiens GN=ABCD3 PE=1 SV=1	sp|P28288|ABCD3_HUMAN	75 kDa	0.00058	0	1	0	12	0	6	0	6	0
Clusterin OS=Homo sapiens GN=CLU PE=1 SV=1	sp|P10909|CLUS_HUMAN	52 kDa	0.00048	0	1	0	10	0	5	0	7	0
Polymeric immunoglobulin receptor OS=Homo sapiens GN=PIGR PE=1 SV=4	sp|P01833|PIGR_HUMAN	83 kDa	0.00043	0	1	0	9	0	5	0	5	0
Beta-casein OS=Bos taurus GN=CSN2 PE=1 SV=2	sp|P02666|CASB_BOVIN	25 kDa	0.00072	0	1	0	15	0	4	0	6	0
Very-long-chain (3R)-3-hydroxyacyl-CoA dehydratase 3 OS=Homo sapiens GN=HACD3 PE=1 SV=2	sp|Q9P035|HACD3_HUMAN	43 kDa	0.00043	0	1	0	9	0	4	0	4	0
Protein FAM32A OS=Homo sapiens GN=FAM32A PE=1 SV=2	sp|Q9Y421|FA32A_HUMAN (+1)	13 kDa	0.00043	0	1	0	9	0	4	0	4	0
Sarcoplasmic/endoplasmic reticulum calcium ATPase 2 OS=Homo sapiens GN=ATP2A2 PE=1 SV=1	sp|P16615|AT2A2_HUMAN	115 kDa	0.00053	0	1	0	6	0	4	0	4	0
Ubiquitin-like protein 4A OS=Homo sapiens GN=UBL4A PE=1 SV=1	sp|P11441|UBL4A_HUMAN (+1)	18 kDa	0.00024	0	1	0	5	0	4	0	4	0
Erlin-1 OS=Homo sapiens GN=ERLIN1 PE=1 SV=1	sp|O75477|ERLN1_HUMAN	39 kDa	0.00043	0	1	0	5	0	3	0	3	0
Alpha-S2-casein OS=Bos taurus GN=CSN1S2 PE=1 SV=2	sp|P02663|CASA2_BOVIN	26 kDa	0.00019	0	1	0	4	0	3	0	3	0
Fibronectin OS=Homo sapiens GN=FN1 PE=1 SV=4	sp|P02751|FINC_HUMAN	263 kDa	0.00019	0	1	0	4	0	3	0	3	0
Protein FRG1 OS=Homo sapiens GN=FRG1 PE=1 SV=1	sp|Q14331|FRG1_HUMAN	29 kDa	0.00019	0	1	0	4	0	3	0	3	0
Sentrin-specific protease 2 OS=Homo sapiens GN=SENP2 PE=1 SV=3	sp|Q9HC62|SENP2_HUMAN	68 kDa	0.00019	0	1	0	4	0	3	0	3	0
Poly [ADP-ribose] polymerase 2 OS=Homo sapiens GN=PARP2 PE=1 SV=2	sp|Q9UGN5|PARP2_HUMAN	66 kDa	0.00014	0	1	0	3	0	3	0	3	0
Serine protease HTRA2, mitochondrial OS=Homo sapiens GN=HTRA2 PE=1 SV=2	sp|O43464|HTRA2_HUMAN	49 kDa	0.00014	0	1	0	3	0	3	0	3	0
Protein S100-A7 OS=Homo sapiens GN=S100A7 PE=1 SV=4	sp|P31151|S10A7_HUMAN	11 kDa	0.00014	0	1	0	3	0	3	0	3	0
Salivary acidic proline-rich phosphoprotein 1/2 OS=Homo sapiens GN=PRH1 PE=1 SV=2	sp|P02810|PRPC_HUMAN (+5)	17 kDa	0.00058	0	1	0	12	0	2	0	3	0
Alpha-lactalbumin OS=Homo sapiens GN=LALBA PE=1 SV=1	sp|P00709|LALBA_HUMAN	16 kDa	0.00029	0	1	0	6	0	2	0	3	0
39S ribosomal protein L30, mitochondrial OS=Homo sapiens GN=MRPL30 PE=1 SV=1	sp|Q8TCC3|RM30_HUMAN	19 kDa	0.00019	0	1	0	4	0	2	0	2	0
Kappa-casein OS=Bos taurus GN=CSN3 PE=1 SV=1	sp|P02668|CASK_BOVIN	21 kDa	0.00019	0	1	0	4	0	2	0	2	0
Erlin-2 OS=Homo sapiens GN=ERLIN2 PE=1 SV=1	sp|O94905|ERLN2_HUMAN (+1)	38 kDa	0.00034	0	1	0	3	0	2	0	2	0
Protein S100-A9 OS=Homo sapiens GN=S100A9 PE=1 SV=1	sp|P06702|S10A9_HUMAN	13 kDa	0.00014	0	1	0	3	0	2	0	2	0
Cluster of Haptoglobin OS=Homo sapiens GN=HP PE=1 SV=1 (tr|A0A087WU08|A0A087WU08_HUMAN)	tr|A0A087WU08|A0A087WU08_HUMAN [5]	31 kDa	0.00014	0	1	0	3	0	2	0	2	0
Ubiquitin-40S ribosomal protein S27a OS=Homo sapiens GN=RPS27A PE=1 SV=2	sp|P62979|RS27A_HUMAN	18 kDa	0.00072	0	1	0	5	0	1	0	2	0
Fatty acid-binding protein, heart OS=Homo sapiens GN=FABP3 PE=1 SV=4	sp|P05413|FABPH_HUMAN (+1)	15 kDa	0.00014	0	1	0	3	0	1	0	1	0
Osteopontin OS=Homo sapiens GN=SPP1 PE=1 SV=1	sp|P10451|OSTP_HUMAN	35 kDa	0.00014	0	1	0	3	0	1	0	1	0
Cystatin-SN OS=Homo sapiens GN=CST1 PE=1 SV=3	sp|P01037|CYTN_HUMAN	16 kDa	9.6e-05	0	1	0	2	0	2	0	2	0
Golgi to ER traffic protein 4 homolog OS=Homo sapiens GN=GET4 PE=1 SV=1	sp|Q7L5D6|GET4_HUMAN	37 kDa	9.6e-05	0	1	0	2	0	2	0	2	0
Protein C21orf2 OS=Homo sapiens GN=C21orf2 PE=1 SV=1	sp|O43822|CU002_HUMAN	28 kDa	9.6e-05	0	1	0	2	0	2	0	2	0
Keratin, type II cytoskeletal 78 OS=Homo sapiens GN=KRT78 PE=2 SV=2	sp|Q8N1N4|K2C78_HUMAN	57 kDa	0.00029	0	1	0	2	0	2	0	2	0
Cingulin OS=Homo sapiens GN=CGN PE=1 SV=2	REVERSE_sp|Q9P2M7|CING_HUMAN-R	136 kDa	9.6e-05	0	1	0	2	0	1	0	1	0
Cluster of TNF receptor-associated factor 3 OS=Homo sapiens GN=TRAF3 PE=1 SV=2 (sp|Q13114|TRAF3_HUMAN)	sp|Q13114|TRAF3_HUMAN [2]	64 kDa	9.6e-05	0	1	0	2	0	1	0	1	0
Keratinocyte proline-rich protein OS=Homo sapiens GN=KPRP PE=1 SV=1	sp|Q5T749|KPRP_HUMAN	64 kDa	9.6e-05	0	1	0	2	0	1	0	1	0
Protein Shroom3 OS=Homo sapiens GN=SHROOM3 PE=1 SV=2	sp|Q8TF72|SHRM3_HUMAN	217 kDa	4.8e-05	0	1	0	1	0	1	0	1	0
Aurora kinase B OS=Homo sapiens GN=AURKB PE=1 SV=3	sp|Q96GD4|AURKB_HUMAN	39 kDa	4.8e-05	0	1	0	1	0	1	0	1	0
Cluster of Very-long-chain 3-oxoacyl-CoA reductase OS=Homo sapiens GN=HSD17B12 PE=1 SV=2 (sp|Q53GQ0|DHB12_HUMAN)	sp|Q53GQ0|DHB12_HUMAN [2]	34 kDa	4.8e-05	0	1	0	1	0	1	0	1	0
Very-long-chain 3-oxoacyl-CoA reductase OS=Homo sapiens GN=HSD17B12 PE=1 SV=2	sp|Q53GQ0|DHB12_HUMAN (+1)	34 kDa	4.8e-05	0	1	0	1	0	1	0	1	0
Serine/threonine-protein kinase RIO2 OS=Homo sapiens GN=RIOK2 PE=1 SV=2	sp|Q9BVS4|RIOK2_HUMAN	63 kDa	4.8e-05	0	1	0	1	0	1	0	1	0
N-acylneuraminate cytidylyltransferase OS=Homo sapiens GN=CMAS PE=1 SV=2	sp|Q8NFW8|NEUA_HUMAN	48 kDa	4.8e-05	0	1	0	1	0	1	0	1	0
Myristoylated alanine-rich C-kinase substrate OS=Homo sapiens GN=MARCKS PE=1 SV=4	sp|P29966|MARCS_HUMAN	32 kDa	4.8e-05	0	1	0	1	0	1	0	1	0
Surfeit locus protein 4 OS=Homo sapiens GN=SURF4 PE=1 SV=3	sp|O15260|SURF4_HUMAN (+2)	30 kDa	4.8e-05	0	1	0	1	0	1	0	1	0
Prohibitin-2 OS=Homo sapiens GN=PHB2 PE=1 SV=2	sp|Q99623|PHB2_HUMAN (+1)	33 kDa	4.8e-05	0	1	0	1	0	1	0	1	0
Activated RNA polymerase II transcriptional coactivator p15 OS=Homo sapiens GN=SUB1 PE=1 SV=3	sp|P53999|TCP4_HUMAN	14 kDa	4.8e-05	0	1	0	1	0	1	0	1	0
UNC119-binding protein C5orf30 OS=Homo sapiens GN=C5orf30 PE=1 SV=1	sp|Q96GV9|CE030_HUMAN	23 kDa	4.8e-05	0	1	0	1	0	1	0	1	0
DNA-3-methyladenine glycosylase OS=Homo sapiens GN=MPG PE=1 SV=3	sp|P29372|3MG_HUMAN (+1)	33 kDa	4.8e-05	0	1	0	1	0	1	0	1	0
Caspase-14 OS=Homo sapiens GN=CASP14 PE=1 SV=2	sp|P31944|CASPE_HUMAN	28 kDa	4.8e-05	0	1	0	1	0	1	0	1	0
28S ribosomal protein S21, mitochondrial OS=Homo sapiens GN=MRPS21 PE=1 SV=2	sp|P82921|RT21_HUMAN (+1)	11 kDa	4.8e-05	0	1	0	1	0	1	0	1	0
Cytochrome b-c1 complex subunit 2, mitochondrial OS=Homo sapiens GN=UQCRC2 PE=1 SV=3	sp|P22695|QCR2_HUMAN (+5)	48 kDa	4.8e-05	0	1	0	1	0	1	0	1	0
Keratin, type I cytoskeletal 17 (Fragment) OS=Homo sapiens GN=KRT17 PE=1 SV=1	tr|K7EPJ9|K7EPJ9_HUMAN	25 kDa	0.0012	0.00041	1	0.06	1	0	1	0	1	0
Immunoglobulin kappa variable 2D-24 (non-functional) (Fragment) OS=Homo sapiens GN=IGKV2D-24 PE=4 SV=1	tr|A0A075B6R9|A0A075B6R9_HUMAN	13 kDa	0.00038	0.00011	1	0.07	3	0	2	0	2	0
Keratin, type I cytoskeletal 17 OS=Homo sapiens GN=KRT17 PE=1 SV=2	tr|F5GWP8|F5GWP8_HUMAN	40 kDa	0.0018	0.00064	1	0.24	2	0	1	0	1	0
ADP/ATP translocase 3 OS=Homo sapiens GN=SLC25A6 PE=1 SV=4	sp|P12236|ADT3_HUMAN	33 kDa	0.00077	0.00045	1	0.73	1	0	1	0	1	0
Keratin, type I cuticular Ha3-II OS=Homo sapiens GN=KRT33B PE=1 SV=3	sp|Q14525|KT33B_HUMAN	46 kDa	0.0012	0.00026	1	0.75	1	0	1	0	1	0
Zinc-alpha-2-glycoprotein OS=Homo sapiens GN=AZGP1 PE=1 SV=2	sp|P25311|ZA2G_HUMAN	34 kDa	0.00014	3.8e-05	1	0.84	1	0	1	0	1	0
Trypsin-1 (Fragment) OS=Homo sapiens GN=PRSS1 PE=1 SV=1	tr|H0Y8D1|H0Y8D1_HUMAN	15 kDa	0.00019	3.8e-05	1	0.89	3	1	2	1	3	1
AP-3 complex subunit delta-1 OS=Homo sapiens GN=AP3D1 PE=1 SV=1	sp|O14617|AP3D1_HUMAN	130 kDa	4.8e-05	3.8e-05	1	0.9	1	1	1	1	1	1
Keratin, type I cuticular Ha4 OS=Homo sapiens GN=KRT34 PE=3 SV=1	tr|A0A140TA69|A0A140TA69_HUMAN	49 kDa	0.0011	7.5e-05	1	0.91	8	0	3	0	4	0
Prolactin-inducible protein OS=Homo sapiens GN=PIP PE=1 SV=1	sp|P12273|PIP_HUMAN	17 kDa	0.00024	3.8e-05	1	0.96	5	1	2	1	2	1
Immunoglobulin kappa variable 4-1 OS=Homo sapiens GN=IGKV4-1 PE=1 SV=1	sp|P06312|KV401_HUMAN	13 kDa	9.6e-05	7.5e-05	1	0.96	2	2	1	1	1	1
Dual specificity mitogen-activated protein kinase kinase 3 OS=Homo sapiens GN=MAP2K3 PE=1 SV=2	sp|P46734|MP2K3_HUMAN	39 kDa	0.00014	3.8e-05	1	0.96	2	0	2	0	2	0
Breast cancer anti-estrogen resistance protein 3 OS=Homo sapiens GN=BCAR3 PE=1 SV=1	sp|O75815|BCAR3_HUMAN	93 kDa	0.00082	3.8e-05	1	0.97	17	1	10	1	11	1
Cell growth-regulating nucleolar protein OS=Homo sapiens GN=LYAR PE=1 SV=2	sp|Q9NX58|LYAR_HUMAN	44 kDa	0.00038	3.8e-05	1	0.98	8	1	3	1	3	1
Complement C4-A OS=Homo sapiens GN=C4A PE=1 SV=2	sp|P0C0L4|CO4A_HUMAN (+4)	193 kDa	0.00019	7.5e-05	1	0.98	4	2	2	1	2	1
Cluster of Zinc-alpha-2-glycoprotein OS=Homo sapiens GN=AZGP1 PE=1 SV=2 (sp|P25311|ZA2G_HUMAN)	sp|P25311|ZA2G_HUMAN	34 kDa	0.00014	3.8e-05	1	0.98	3	1	2	1	2	1
Keratin, type II cuticular Hb3 OS=Homo sapiens GN=KRT83 PE=1 SV=2	sp|P78385|KRT83_HUMAN	54 kDa	0.0027	0.00064	1	0.98	2	0	1	0	2	0
Cluster of Lysozyme C OS=Homo sapiens GN=LYZ PE=1 SV=1 (sp|P61626|LYSC_HUMAN)	sp|P61626|LYSC_HUMAN	17 kDa	0.00024	3.8e-05	1	0.99	5	1	2	1	2	1
Cluster of Keratin, type I cytoskeletal 10 OS=Homo sapiens GN=KRT10 PE=1 SV=6 (sp|P13645|K1C10_HUMAN)	sp|P13645|K1C10_HUMAN [16]	59 kDa	0.022	0.011	1	1	461	297	97	71	149	103
Cluster of Keratin, type II cytoskeletal 2 epidermal OS=Homo sapiens GN=KRT2 PE=1 SV=2 (sp|P35908|K22E_HUMAN)	sp|P35908|K22E_HUMAN [19]	65 kDa	0.029	0.015	1	1	425	283	110	80	142	105
Keratin, type II cytoskeletal 1 OS=Homo sapiens GN=KRT1 PE=1 SV=6	sp|P04264|K2C1_HUMAN	66 kDa	0.025	0.015	1	1	361	292	49	46	83	77
Cluster of Keratin, type I cytoskeletal 9 OS=Homo sapiens GN=KRT9 PE=1 SV=3 (sp|P35527|K1C9_HUMAN)	sp|P35527|K1C9_HUMAN	62 kDa	0.015	0.011	1	1	311	290	46	42	77	70
Keratin, type I cytoskeletal 9 OS=Homo sapiens GN=KRT9 PE=1 SV=3	sp|P35527|K1C9_HUMAN	62 kDa	0.015	0.011	1	1	311	290	46	42	77	70
Keratin, type I cytoskeletal 10 OS=Homo sapiens GN=KRT10 PE=1 SV=6	sp|P13645|K1C10_HUMAN	59 kDa	0.015	0.0095	1	1	240	191	36	34	63	56
Cluster of Tubulin beta chain OS=Homo sapiens GN=TUBB PE=1 SV=2 (sp|P07437|TBB5_HUMAN)	sp|P07437|TBB5_HUMAN [10]	50 kDa	0.011	0.016	1	1	230	437	47	55	73	99
Cluster of Trypsin OS=Sus scrofa PE=1 SV=1 (sp|P00761|TRYP_PIG)	sp|P00761|TRYP_PIG	24 kDa	0.01	0.0068	1	1	210	181	22	21	43	37
Trypsin OS=Sus scrofa PE=1 SV=1	sp|P00761|TRYP_PIG	24 kDa	0.01	0.0068	1	1	206	180	21	20	41	36
Keratin, type II cytoskeletal 2 epidermal OS=Homo sapiens GN=KRT2 PE=1 SV=2	sp|P35908|K22E_HUMAN	65 kDa	0.014	0.0083	1	1	200	165	41	36	59	54
Cluster of Heat shock 70 kDa protein 1A OS=Homo sapiens GN=HSPA1A PE=1 SV=1 (sp|P0DMV8|HS71A_HUMAN)	sp|P0DMV8|HS71A_HUMAN [8]	70 kDa	0.0071	0.0076	1	1	136	188	33	49	46	75
Beta-casein OS=Homo sapiens GN=CSN2 PE=1 SV=4	sp|P05814|CASB_HUMAN	25 kDa	0.0064	0.0018	1	1	134	49	25	13	41	21
Lactotransferrin OS=Homo sapiens GN=LTF PE=1 SV=6	sp|P02788|TRFL_HUMAN (+1)	78 kDa	0.0064	0.002	1	1	134	53	30	19	45	26
E3 ubiquitin-protein ligase TRIM21 OS=Homo sapiens GN=TRIM21 PE=1 SV=1	sp|P19474|RO52_HUMAN	54 kDa	0.0055	0.0031	1	1	107	82	18	18	31	24
Cluster of Tubulin alpha-1C chain OS=Homo sapiens GN=TUBA1C PE=1 SV=1 (sp|Q9BQE3|TBA1C_HUMAN)	sp|Q9BQE3|TBA1C_HUMAN [7]	50 kDa	0.0064	0.0091	1	1	102	200	17	35	25	48
Rab11 family-interacting protein 5 OS=Homo sapiens GN=RAB11FIP5 PE=1 SV=1	tr|A0A1B0GTL5|A0A1B0GTL5_HUMAN	138 kDa	0.0049	0.00023	1	1	102	6	31	4	40	4
Cluster of Breast cancer anti-estrogen resistance protein 1 OS=Homo sapiens GN=BCAR1 PE=1 SV=2 (sp|P56945|BCAR1_HUMAN)	sp|P56945|BCAR1_HUMAN [2]	93 kDa	0.0048	0.00038	1	1	99	10	31	8	39	8
Hornerin OS=Homo sapiens GN=HRNR PE=1 SV=2	sp|Q86YZ3|HORN_HUMAN	282 kDa	0.0046	0.0037	1	1	96	98	23	27	40	44
Breast cancer anti-estrogen resistance protein 1 OS=Homo sapiens GN=BCAR1 PE=1 SV=2	sp|P56945|BCAR1_HUMAN	93 kDa	0.0048	0.00038	1	1	92	9	29	7	36	7
Cluster of Elongation factor 1-alpha 1 OS=Homo sapiens GN=EEF1A1 PE=1 SV=1 (sp|P68104|EF1A1_HUMAN)	sp|P68104|EF1A1_HUMAN [4]	50 kDa	0.0042	0.0041	1	1	88	109	17	20	25	31
Cluster of 40S ribosomal protein S4, X isoform OS=Homo sapiens GN=RPS4X PE=1 SV=2 (sp|P62701|RS4X_HUMAN)	sp|P62701|RS4X_HUMAN [3]	30 kDa	0.0041	0.0036	1	1	86	95	14	15	21	22
60S ribosomal protein L23 OS=Homo sapiens GN=RPL23 PE=1 SV=1	sp|P62829|RL23_HUMAN	15 kDa	0.0041	0.0029	1	1	85	78	14	13	18	19
Cluster of Glyceraldehyde-3-phosphate dehydrogenase OS=Homo sapiens GN=GAPDH PE=1 SV=3 (sp|P04406|G3P_HUMAN)	sp|P04406|G3P_HUMAN [2]	36 kDa	0.004	0.0036	1	1	76	88	15	20	24	32
Glyceraldehyde-3-phosphate dehydrogenase OS=Homo sapiens GN=GAPDH PE=1 SV=3	sp|P04406|G3P_HUMAN	36 kDa	0.004	0.0036	1	1	73	86	14	19	23	31
Cluster of Actin, cytoplasmic 1 OS=Homo sapiens GN=ACTB PE=1 SV=1 (sp|P60709|ACTB_HUMAN)	sp|P60709|ACTB_HUMAN [5]	42 kDa	0.0036	0.0036	1	1	73	96	16	17	26	32
Cluster of RNA-binding protein 39 OS=Homo sapiens GN=RBM39 PE=1 SV=2 (sp|Q14498|RBM39_HUMAN)	sp|Q14498|RBM39_HUMAN [5]	59 kDa	0.0035	0.0032	1	1	72	86	20	19	27	27
40S ribosomal protein S23 OS=Homo sapiens GN=RPS23 PE=1 SV=3	sp|P62266|RS23_HUMAN	16 kDa	0.0034	0.0024	1	1	71	64	8	9	12	14
40S ribosomal protein S24 OS=Homo sapiens GN=RPS24 PE=1 SV=1	sp|P62847|RS24_HUMAN (+2)	15 kDa	0.0036	0.0018	1	1	71	46	6	5	16	14
Alpha-S1-casein OS=Homo sapiens GN=CSN1S1 PE=1 SV=1	sp|P47710|CASA1_HUMAN (+1)	22 kDa	0.0034	0.00053	1	1	70	14	11	5	21	7
40S ribosomal protein S7 OS=Homo sapiens GN=RPS7 PE=1 SV=1	sp|P62081|RS7_HUMAN	22 kDa	0.0033	0.0027	1	1	69	73	11	9	17	15
Cluster of 40S ribosomal protein S26 OS=Homo sapiens GN=RPS26 PE=1 SV=3 (sp|P62854|RS26_HUMAN)	sp|P62854|RS26_HUMAN	13 kDa	0.0031	0.0021	1	1	65	56	6	7	13	15
Heat shock 70 kDa protein 1A OS=Homo sapiens GN=HSPA1A PE=1 SV=1	sp|P0DMV8|HS71A_HUMAN (+2)	70 kDa	0.0057	0.005	1	1	64	77	11	16	19	27
Cluster of Multiple myeloma tumor-associated protein 2 OS=Homo sapiens GN=MMTAG2 PE=1 SV=1 (sp|Q9BU76|MMTA2_HUMAN)	sp|Q9BU76|MMTA2_HUMAN [2]	29 kDa	0.0031	0.0026	1	1	64	67	9	13	12	19
Multiple myeloma tumor-associated protein 2 OS=Homo sapiens GN=MMTAG2 PE=1 SV=1	sp|Q9BU76|MMTA2_HUMAN	29 kDa	0.0031	0.0026	1	1	60	63	8	12	11	18
Alpha-amylase 1 OS=Homo sapiens GN=AMY1A PE=1 SV=2	sp|P04745|AMY1_HUMAN	58 kDa	0.0028	0.0011	1	1	59	28	17	9	22	11
Cluster of Protein FAM207A OS=Homo sapiens GN=FAM207A PE=1 SV=2 (sp|Q9NSI2|F207A_HUMAN)	sp|Q9NSI2|F207A_HUMAN	25 kDa	0.0028	0.0016	1	1	58	43	11	11	17	15
Cluster of 40S ribosomal protein S3a OS=Homo sapiens GN=RPS3A PE=1 SV=2 (sp|P61247|RS3A_HUMAN)	sp|P61247|RS3A_HUMAN [3]	30 kDa	0.0026	0.0025	1	1	55	66	9	11	15	19
Alpha-S1-casein OS=Bos taurus GN=CSN1S1 PE=1 SV=2	sp|P02662|CASA1_BOVIN	25 kDa	0.0026	0.00034	1	1	55	9	10	3	15	3
Cluster of 60S ribosomal protein L10 OS=Homo sapiens GN=RPL10 PE=1 SV=2 (tr|F8W7C6|F8W7C6_HUMAN)	tr|F8W7C6|F8W7C6_HUMAN [4]	19 kDa	0.0026	0.003	1	1	54	80	9	11	15	19
60S ribosomal protein L38 OS=Homo sapiens GN=RPL38 PE=1 SV=2	sp|P63173|RL38_HUMAN	8 kDa	0.0025	0.0011	1	1	52	29	5	5	8	8
Non-specific serine/threonine protein kinase OS=Homo sapiens GN=MARK3 PE=1 SV=1	tr|A0A0A0MSZ1|A0A0A0MSZ1_HUMAN (+2)	84 kDa	0.0026	0.0016	1	1	50	37	18	14	24	18
Cluster of 60S ribosomal protein L36a OS=Homo sapiens GN=RPL36A PE=1 SV=1 (tr|J3KQN4|J3KQN4_HUMAN)	tr|J3KQN4|J3KQN4_HUMAN [2]	16 kDa	0.0023	0.0014	1	1	48	38	7	6	12	9
Cluster of Histone H1.2 OS=Homo sapiens GN=HIST1H1C PE=1 SV=2 (sp|P16403|H12_HUMAN)	sp|P16403|H12_HUMAN [2]	21 kDa	0.0022	0.0015	1	1	46	39	10	10	13	11
60S ribosomal protein L17 OS=Homo sapiens GN=RPL17 PE=1 SV=3	sp|P18621|RL17_HUMAN (+4)	21 kDa	0.0022	0.0024	1	1	45	64	7	9	13	16
Cluster of ATP-dependent RNA helicase DDX3X OS=Homo sapiens GN=DDX3X PE=1 SV=3 (sp|O00571|DDX3X_HUMAN)	sp|O00571|DDX3X_HUMAN [8]	73 kDa	0.0021	0.0035	1	1	43	90	17	22	19	30
Cluster of 40S ribosomal protein S6 OS=Homo sapiens GN=RPS6 PE=1 SV=1 (sp|P62753|RS6_HUMAN)	sp|P62753|RS6_HUMAN [2]	29 kDa	0.0021	0.0017	1	1	43	44	7	6	12	11
60S ribosomal protein L21 OS=Homo sapiens GN=RPL21 PE=1 SV=2	sp|P46778|RL21_HUMAN	19 kDa	0.002	0.0017	1	1	42	44	11	12	15	17
78 kDa glucose-regulated protein OS=Homo sapiens GN=HSPA5 PE=1 SV=2	sp|P11021|GRP78_HUMAN	72 kDa	0.0025	0.00094	1	1	41	10	21	7	24	7
40S ribosomal protein S4, X isoform OS=Homo sapiens GN=RPS4X PE=1 SV=2	sp|P62701|RS4X_HUMAN	30 kDa	0.0041	0.0036	1	1	40	40	6	5	9	8
Cluster of 60S ribosomal protein L28 OS=Homo sapiens GN=RPL28 PE=1 SV=3 (sp|P46779|RL28_HUMAN)	sp|P46779|RL28_HUMAN [3]	16 kDa	0.0019	0.0022	1	1	39	58	8	8	12	13
Guanine nucleotide-binding protein-like 3 OS=Homo sapiens GN=GNL3 PE=1 SV=2	sp|Q9BVP2|GNL3_HUMAN	62 kDa	0.0018	0.0015	1	1	38	41	15	14	16	15
Cluster of 40S ribosomal protein S18 OS=Homo sapiens GN=RPS18 PE=1 SV=3 (sp|P62269|RS18_HUMAN)	sp|P62269|RS18_HUMAN	18 kDa	0.0018	0.0011	1	1	38	29	10	8	13	11
40S ribosomal protein S18 OS=Homo sapiens GN=RPS18 PE=1 SV=3	sp|P62269|RS18_HUMAN	18 kDa	0.0018	0.0011	1	1	38	29	10	8	13	11
Cluster of 40S ribosomal protein S14 OS=Homo sapiens GN=RPS14 PE=1 SV=3 (sp|P62263|RS14_HUMAN)	sp|P62263|RS14_HUMAN	16 kDa	0.0018	0.0014	1	1	38	36	10	11	13	13
Cluster of 60S ribosomal protein L23a OS=Homo sapiens GN=RPL23A PE=1 SV=1 (sp|P62750|RL23A_HUMAN)	sp|P62750|RL23A_HUMAN	18 kDa	0.0018	0.002	1	1	37	54	8	12	12	19
60S ribosomal protein L11 OS=Homo sapiens GN=RPL11 PE=1 SV=2	sp|P62913|RL11_HUMAN	20 kDa	0.0018	0.0018	1	1	37	49	5	7	8	12
60S ribosomal protein L35 OS=Homo sapiens GN=RPL35 PE=1 SV=2	sp|P42766|RL35_HUMAN	15 kDa	0.0017	0.0017	1	1	36	45	5	6	10	13
Tubulin beta chain OS=Homo sapiens GN=TUBB PE=1 SV=2	sp|P07437|TBB5_HUMAN	50 kDa	0.0089	0.013	1	1	35	57	4	4	8	12
Cluster of Transmembrane and coiled-coil domains protein 3 OS=Homo sapiens GN=TMCC3 PE=2 SV=3 (sp|Q9ULS5|TMCC3_HUMAN)	sp|Q9ULS5|TMCC3_HUMAN	54 kDa	0.0016	0.00094	1	1	33	25	15	10	17	13
Cluster of 40S ribosomal protein S17 OS=Homo sapiens GN=RPS17 PE=1 SV=2 (sp|P08708|RS17_HUMAN)	sp|P08708|RS17_HUMAN	16 kDa	0.0015	0.0013	1	1	32	34	4	7	11	15
Band 4.1-like protein 5 OS=Homo sapiens GN=EPB41L5 PE=1 SV=3	sp|Q9HCM4|E41L5_HUMAN	82 kDa	0.0018	0.0011	1	1	32	23	10	11	13	12
Cluster of Ensconsin OS=Homo sapiens GN=MAP7 PE=1 SV=1 (sp|Q14244|MAP7_HUMAN)	sp|Q14244|MAP7_HUMAN [2]	84 kDa	0.0015	0.00045	1	1	32	12	14	8	16	9
Cluster of 60S ribosomal protein L26 OS=Homo sapiens GN=RPL26 PE=1 SV=1 (sp|P61254|RL26_HUMAN)	sp|P61254|RL26_HUMAN [3]	17 kDa	0.0015	0.0018	1	1	31	49	10	12	13	17
Transmembrane and coiled-coil domains protein 3 OS=Homo sapiens GN=TMCC3 PE=2 SV=3	sp|Q9ULS5|TMCC3_HUMAN	54 kDa	0.0016	0.00094	1	1	31	23	14	9	16	11
Cluster of Heat shock protein HSP 90-beta OS=Homo sapiens GN=HSP90AB1 PE=1 SV=4 (sp|P08238|HS90B_HUMAN)	sp|P08238|HS90B_HUMAN [5]	83 kDa	0.0016	0.0029	1	1	30	73	18	32	22	44
Probable ATP-dependent RNA helicase DDX41 OS=Homo sapiens GN=DDX41 PE=1 SV=2	sp|Q9UJV9|DDX41_HUMAN (+1)	70 kDa	0.0015	0.0013	1	1	30	35	14	13	16	16
Cluster of 40S ribosomal protein S13 OS=Homo sapiens GN=RPS13 PE=1 SV=2 (sp|P62277|RS13_HUMAN)	sp|P62277|RS13_HUMAN	17 kDa	0.0014	0.0014	1	1	29	37	7	9	9	11
Cluster of 40S ribosomal protein S3 OS=Homo sapiens GN=RPS3 PE=1 SV=2 (sp|P23396|RS3_HUMAN)	sp|P23396|RS3_HUMAN [3]	27 kDa	0.0013	0.0024	1	1	28	63	12	14	13	20
60S ribosomal protein L24 OS=Homo sapiens GN=RPL24 PE=1 SV=1	sp|P83731|RL24_HUMAN	18 kDa	0.0013	0.0013	1	1	28	34	5	5	7	8
Serine/arginine repetitive matrix protein 1 OS=Homo sapiens GN=SRRM1 PE=1 SV=2	sp|Q8IYB3|SRRM1_HUMAN (+1)	102 kDa	0.0013	0.00075	1	1	28	20	8	5	10	6
Retinitis pigmentosa 9 protein OS=Homo sapiens GN=RP9 PE=1 SV=2	sp|Q8TA86|RP9_HUMAN	26 kDa	0.0013	0.00086	1	1	27	23	6	6	8	8
Keratin, type I cytoskeletal 16 OS=Homo sapiens GN=KRT16 PE=1 SV=4	sp|P08779|K1C16_HUMAN	51 kDa	0.0037	0.0018	1	1	26	6	10	4	14	4
Keratin, type I cytoskeletal 14 OS=Homo sapiens GN=KRT14 PE=1 SV=4	sp|P02533|K1C14_HUMAN	52 kDa	0.0042	0.0021	1	1	25	11	8	7	9	8
Cluster of Treacle protein OS=Homo sapiens GN=TCOF1 PE=1 SV=3 (sp|Q13428|TCOF_HUMAN)	sp|Q13428|TCOF_HUMAN [2]	152 kDa	0.0012	0.00075	1	1	25	20	9	8	11	9
Insulin receptor substrate 4 OS=Homo sapiens GN=IRS4 PE=1 SV=1	sp|O14654|IRS4_HUMAN	134 kDa	0.0012	0.0026	1	1	25	68	17	23	18	27
Cluster of ATP synthase subunit alpha, mitochondrial OS=Homo sapiens GN=ATP5A1 PE=1 SV=1 (sp|P25705|ATPA_HUMAN)	sp|P25705|ATPA_HUMAN	60 kDa	0.0012	0.0022	1	1	25	58	13	21	13	22
ATP synthase subunit alpha, mitochondrial OS=Homo sapiens GN=ATP5A1 PE=1 SV=1	sp|P25705|ATPA_HUMAN	60 kDa	0.0012	0.0022	1	1	25	58	13	21	13	22
40S ribosomal protein S16 OS=Homo sapiens GN=RPS16 PE=1 SV=2	sp|P62249|RS16_HUMAN	16 kDa	0.0012	0.00086	1	1	24	23	7	7	8	8
Cluster of NF-kappa-B-activating protein OS=Homo sapiens GN=NKAP PE=1 SV=1 (sp|Q8N5F7|NKAP_HUMAN)	sp|Q8N5F7|NKAP_HUMAN	47 kDa	0.0012	0.0011	1	1	24	27	9	10	12	15
MKI67 FHA domain-interacting nucleolar phosphoprotein OS=Homo sapiens GN=NIFK PE=1 SV=1	sp|Q9BYG3|MK67I_HUMAN	34 kDa	0.0011	0.00053	1	1	23	14	10	7	11	7
Cluster of Probable 28S rRNA (cytosine-C(5))-methyltransferase OS=Homo sapiens GN=NSUN5 PE=1 SV=2 (sp|Q96P11|NSUN5_HUMAN)	sp|Q96P11|NSUN5_HUMAN [2]	47 kDa	0.0011	0.00019	1	1	23	5	13	2	14	2
Cluster of Histone H2B type 1-J OS=Homo sapiens GN=HIST1H2BJ PE=1 SV=3 (sp|P06899|H2B1J_HUMAN)	sp|P06899|H2B1J_HUMAN [4]	14 kDa	0.0011	0.0012	1	1	22	31	4	6	7	10
Cluster of ADP/ATP translocase 2 OS=Homo sapiens GN=SLC25A5 PE=1 SV=7 (sp|P05141|ADT2_HUMAN)	sp|P05141|ADT2_HUMAN [3]	33 kDa	0.0011	0.00064	1	1	22	17	11	9	11	9
60S ribosomal protein L27 OS=Homo sapiens GN=RPL27 PE=1 SV=2	sp|P61353|RL27_HUMAN	16 kDa	0.001	0.0014	1	1	21	38	6	7	7	10
Cluster of Pyruvate kinase PKM OS=Homo sapiens GN=PKM PE=1 SV=4 (sp|P14618|KPYM_HUMAN)	sp|P14618|KPYM_HUMAN	58 kDa	0.001	0.0017	1	1	21	45	13	16	14	20
Pyruvate kinase PKM OS=Homo sapiens GN=PKM PE=1 SV=4	sp|P14618|KPYM_HUMAN	58 kDa	0.001	0.0017	1	1	21	45	13	16	14	20
Cluster of Choline-phosphate cytidylyltransferase A OS=Homo sapiens GN=PCYT1A PE=1 SV=2 (sp|P49585|PCY1A_HUMAN)	sp|P49585|PCY1A_HUMAN [2]	42 kDa	0.001	0.00034	1	1	21	9	9	7	11	7
Cluster of 60S ribosomal protein L9 OS=Homo sapiens GN=RPL9 PE=1 SV=1 (sp|P32969|RL9_HUMAN)	sp|P32969|RL9_HUMAN [2]	22 kDa	0.00096	0.0016	1	1	20	43	5	10	8	13
Cluster of Histone H2A type 2-C OS=Homo sapiens GN=HIST2H2AC PE=1 SV=4 (sp|Q16777|H2A2C_HUMAN)	sp|Q16777|H2A2C_HUMAN [12]	14 kDa	0.00096	0.001	1	1	20	27	6	13	8	14
Cluster of 60S ribosomal protein L27a OS=Homo sapiens GN=RPL27A PE=1 SV=2 (sp|P46776|RL27A_HUMAN)	sp|P46776|RL27A_HUMAN	17 kDa	0.00096	0.002	1	1	20	52	3	6	4	9
NF-kappa-B-activating protein OS=Homo sapiens GN=NKAP PE=1 SV=1	sp|Q8N5F7|NKAP_HUMAN	47 kDa	0.0012	0.0011	1	1	20	22	7	8	10	13
60S ribosomal protein L39 OS=Homo sapiens GN=RPL39 PE=1 SV=2	sp|P62891|RL39_HUMAN (+1)	6 kDa	0.00096	0.0011	1	1	20	30	2	2	7	7
Cluster of GTP-binding nuclear protein Ran OS=Homo sapiens GN=RAN PE=1 SV=3 (sp|P62826|RAN_HUMAN)	sp|P62826|RAN_HUMAN [3]	24 kDa	0.00096	0.00094	1	1	20	25	7	9	8	9
Cluster of Nucleolar protein of 40 kDa OS=Homo sapiens GN=ZCCHC17 PE=1 SV=1 (sp|Q9NP64|NO40_HUMAN)	sp|Q9NP64|NO40_HUMAN [5]	28 kDa	0.00091	0.00079	1	1	19	21	6	7	9	8
Cluster of 60S ribosomal protein L37a OS=Homo sapiens GN=RPL37A PE=1 SV=2 (sp|P61513|RL37A_HUMAN)	sp|P61513|RL37A_HUMAN	10 kDa	0.00091	0.00075	1	1	19	20	4	5	5	6
Probable 28S rRNA (cytosine-C(5))-methyltransferase OS=Homo sapiens GN=NSUN5 PE=1 SV=2	sp|Q96P11|NSUN5_HUMAN	47 kDa	0.0011	0.00019	1	1	19	5	10	2	10	2
Tubulin alpha-1C chain OS=Homo sapiens GN=TUBA1C PE=1 SV=1	sp|Q9BQE3|TBA1C_HUMAN (+1)	50 kDa	0.0064	0.0087	1	1	18	21	3	3	4	4
Cluster of 40S ribosomal protein S11 OS=Homo sapiens GN=RPS11 PE=1 SV=3 (sp|P62280|RS11_HUMAN)	sp|P62280|RS11_HUMAN [2]	18 kDa	0.00086	0.0009	1	1	18	24	7	8	8	10
40S ribosomal protein S9 OS=Homo sapiens GN=RPS9 PE=1 SV=3	sp|P46781|RS9_HUMAN (+1)	23 kDa	0.00086	0.0011	1	1	18	29	7	11	8	12
Cluster of Immunoglobulin heavy constant gamma 1 OS=Homo sapiens GN=IGHG1 PE=1 SV=1 (sp|P01857|IGHG1_HUMAN)	sp|P01857|IGHG1_HUMAN [4]	36 kDa	0.00086	0.00038	1	1	18	10	6	5	7	5
Immunoglobulin heavy constant alpha 1 OS=Homo sapiens GN=IGHA1 PE=1 SV=2	sp|P01876|IGHA1_HUMAN (+1)	38 kDa	0.00086	3.8e-05	1	1	18	1	4	1	6	1
Cluster of 60S ribosomal protein L4 OS=Homo sapiens GN=RPL4 PE=1 SV=5 (sp|P36578|RL4_HUMAN)	sp|P36578|RL4_HUMAN	48 kDa	0.00082	0.0051	1	1	17	137	8	26	9	43
60S ribosomal protein L4 OS=Homo sapiens GN=RPL4 PE=1 SV=5	sp|P36578|RL4_HUMAN	48 kDa	0.00082	0.0051	1	1	17	137	8	26	9	43
60S ribosomal protein L31 OS=Homo sapiens GN=RPL31 PE=1 SV=1	sp|P62899|RL31_HUMAN	14 kDa	0.00082	0.00094	1	1	17	25	5	6	6	10
Cluster of Alpha-enolase OS=Homo sapiens GN=ENO1 PE=1 SV=2 (sp|P06733|ENOA_HUMAN)	sp|P06733|ENOA_HUMAN [5]	47 kDa	0.00082	0.0012	1	1	17	33	9	10	11	13
Histone H1x OS=Homo sapiens GN=H1FX PE=1 SV=1	sp|Q92522|H1X_HUMAN	22 kDa	0.00082	0.00034	1	1	17	9	6	3	8	4
Kappa-casein OS=Homo sapiens GN=CSN3 PE=1 SV=3	sp|P07498|CASK_HUMAN	20 kDa	0.00082	7.5e-05	1	1	17	2	4	2	7	2
Actin, cytoplasmic 1 OS=Homo sapiens GN=ACTB PE=1 SV=1	sp|P60709|ACTB_HUMAN	42 kDa	0.0034	0.0034	1	1	16	16	4	4	8	8
Cluster of Nucleophosmin OS=Homo sapiens GN=NPM1 PE=1 SV=2 (sp|P06748|NPM_HUMAN)	sp|P06748|NPM_HUMAN	33 kDa	0.00082	0.0032	1	1	16	84	7	10	8	24
Nucleophosmin OS=Homo sapiens GN=NPM1 PE=1 SV=2	sp|P06748|NPM_HUMAN	33 kDa	0.00082	0.0032	1	1	16	84	7	10	8	24
Fatty acid synthase OS=Homo sapiens GN=FASN PE=1 SV=3	sp|P49327|FAS_HUMAN	273 kDa	0.00077	0.0042	1	1	16	111	13	54	13	60
Heat shock protein HSP 90-beta OS=Homo sapiens GN=HSP90AB1 PE=1 SV=4	sp|P08238|HS90B_HUMAN	83 kDa	0.0014	0.0023	1	1	16	32	8	12	11	15
Cluster of Elongation factor 2 OS=Homo sapiens GN=EEF2 PE=1 SV=4 (sp|P13639|EF2_HUMAN)	sp|P13639|EF2_HUMAN	95 kDa	0.00077	0.0016	1	1	16	43	12	17	12	20
E3 ubiquitin-protein ligase RBBP6 OS=Homo sapiens GN=RBBP6 PE=1 SV=1	sp|Q7Z6E9|RBBP6_HUMAN	202 kDa	0.00077	0.00049	1	1	16	13	5	4	6	5
Cluster of ATP-dependent 6-phosphofructokinase, liver type OS=Homo sapiens GN=PFKL PE=1 SV=6 (sp|P17858|PFKAL_HUMAN)	sp|P17858|PFKAL_HUMAN [3]	85 kDa	0.00077	0.00064	1	1	16	17	10	11	10	12
Serum albumin OS=Homo sapiens GN=ALB PE=1 SV=2	sp|P02768|ALBU_HUMAN	69 kDa	0.001	0.00023	1	1	16	6	10	4	11	4
Serum albumin OS=Bos taurus GN=ALB PE=1 SV=4	sp|P02769|ALBU_BOVIN	69 kDa	0.001	3.8e-05	1	1	16	1	6	1	7	1
60S ribosomal protein L36a-like OS=Homo sapiens GN=RPL36AL PE=1 SV=3	sp|Q969Q0|RL36L_HUMAN	12 kDa	0.0019	0.0011	1	1	15	9	2	1	3	2
Protein FAM207A OS=Homo sapiens GN=FAM207A PE=1 SV=2	sp|Q9NSI2|F207A_HUMAN	25 kDa	0.0028	0.0016	1	1	15	13	3	3	4	4
40S ribosomal protein S30 OS=Homo sapiens GN=FAU PE=1 SV=1	sp|P62861|RS30_HUMAN	7 kDa	0.00072	0.00053	1	1	15	14	3	3	4	4
40S ribosomal protein S25 OS=Homo sapiens GN=RPS25 PE=1 SV=1	sp|P62851|RS25_HUMAN	14 kDa	0.00072	0.00083	1	1	15	22	5	5	5	6
Coiled-coil domain-containing protein 124 OS=Homo sapiens GN=CCDC124 PE=1 SV=1	sp|Q96CT7|CC124_HUMAN	26 kDa	0.00072	0.00045	1	1	15	12	5	6	7	7
Ribosome biogenesis protein TSR3 homolog OS=Homo sapiens GN=TSR3 PE=1 SV=1	sp|Q9UJK0|TSR3_HUMAN	34 kDa	0.00082	0.0003	1	1	15	6	4	3	6	4
Keratin, type II cytoskeletal 5 OS=Homo sapiens GN=KRT5 PE=1 SV=3	sp|P13647|K2C5_HUMAN	62 kDa	0.0068	0.0032	1	1	14	7	6	4	7	4
Cluster of CAD protein OS=Homo sapiens GN=CAD PE=1 SV=3 (sp|P27708|PYR1_HUMAN)	sp|P27708|PYR1_HUMAN [2]	243 kDa	0.00067	0.0032	1	1	14	85	11	42	11	46
CAD protein OS=Homo sapiens GN=CAD PE=1 SV=3	sp|P27708|PYR1_HUMAN (+1)	243 kDa	0.00067	0.0032	1	1	14	85	11	42	11	46
40S ribosomal protein S17 OS=Homo sapiens GN=RPS17 PE=1 SV=2	sp|P08708|RS17_HUMAN	16 kDa	0.0015	0.0013	1	1	14	19	2	5	6	9
40S ribosomal protein S8 OS=Homo sapiens GN=RPS8 PE=1 SV=2	sp|P62241|RS8_HUMAN (+1)	24 kDa	0.00067	0.0014	1	1	14	38	5	8	7	15
Elongation factor 2 OS=Homo sapiens GN=EEF2 PE=1 SV=4	sp|P13639|EF2_HUMAN	95 kDa	0.00077	0.0016	1	1	14	40	10	15	10	18
Cluster of Elongation factor Tu, mitochondrial OS=Homo sapiens GN=TUFM PE=1 SV=2 (sp|P49411|EFTU_HUMAN)	sp|P49411|EFTU_HUMAN	50 kDa	0.00067	0.0013	1	1	14	31	8	15	8	17
60S ribosomal protein L9 OS=Homo sapiens GN=RPL9 PE=1 SV=1	sp|P32969|RL9_HUMAN (+1)	22 kDa	0.00096	0.0016	1	1	13	31	3	6	6	9
Pre-rRNA-processing protein TSR1 homolog OS=Homo sapiens GN=TSR1 PE=1 SV=1	sp|Q2NL82|TSR1_HUMAN	92 kDa	0.00062	0.0018	1	1	13	47	7	17	8	21
GTP-binding nuclear protein Ran OS=Homo sapiens GN=RAN PE=1 SV=3	sp|P62826|RAN_HUMAN (+1)	24 kDa	0.00096	0.00094	1	1	13	18	5	7	6	7
60S ribosomal protein L30 OS=Homo sapiens GN=RPL30 PE=1 SV=2	sp|P62888|RL30_HUMAN (+1)	13 kDa	0.00062	0.00079	1	1	13	21	4	5	6	8
ATP-dependent 6-phosphofructokinase, liver type OS=Homo sapiens GN=PFKL PE=1 SV=6	sp|P17858|PFKAL_HUMAN	85 kDa	0.00077	0.0006	1	1	13	11	8	7	8	8
Choline-phosphate cytidylyltransferase A OS=Homo sapiens GN=PCYT1A PE=1 SV=2	sp|P49585|PCY1A_HUMAN (+1)	42 kDa	0.001	0.00034	1	1	13	6	6	4	7	4
Cluster of Probable ATP-dependent RNA helicase DDX56 OS=Homo sapiens GN=DDX56 PE=1 SV=1 (sp|Q9NY93|DDX56_HUMAN)	sp|Q9NY93|DDX56_HUMAN [2]	62 kDa	0.00062	0.00056	1	1	13	15	8	10	9	10
Zinc finger protein 593 OS=Homo sapiens GN=ZNF593 PE=1 SV=2	sp|O00488|ZN593_HUMAN	15 kDa	0.00062	0.00023	1	1	13	6	6	4	6	4
40S ribosomal protein S26 OS=Homo sapiens GN=RPS26 PE=1 SV=3	sp|P62854|RS26_HUMAN	13 kDa	0.0031	0.0021	1	1	12	12	1	1	2	2
40S ribosomal protein S11 OS=Homo sapiens GN=RPS11 PE=1 SV=3	sp|P62280|RS11_HUMAN	18 kDa	0.00086	0.0009	1	1	12	14	4	5	4	6
Cluster of Eukaryotic initiation factor 4A-I OS=Homo sapiens GN=EIF4A1 PE=1 SV=1 (sp|P60842|IF4A1_HUMAN)	sp|P60842|IF4A1_HUMAN [5]	46 kDa	0.00058	0.0019	1	1	12	50	8	20	8	24
Alpha-enolase OS=Homo sapiens GN=ENO1 PE=1 SV=2	sp|P06733|ENOA_HUMAN	47 kDa	0.00082	0.0012	1	1	12	26	8	9	9	11
Histone H4 OS=Homo sapiens GN=HIST1H4A PE=1 SV=2	sp|P62805|H4_HUMAN	11 kDa	0.00058	0.00094	1	1	12	25	4	5	5	9
Filaggrin-2 OS=Homo sapiens GN=FLG2 PE=1 SV=1	sp|Q5D862|FILA2_HUMAN	248 kDa	0.00058	0.00049	1	1	12	13	4	8	7	9
Cluster of Immunoglobulin kappa variable 2D-26 OS=Homo sapiens GN=IGKV2D-26 PE=3 SV=1 (sp|A0A0A0MRZ7|KVD26_HUMAN)	sp|A0A0A0MRZ7|KVD26_HUMAN [3]	13 kDa	0.00082	0.00049	1	1	12	10	4	4	5	4
RNA-binding protein 39 OS=Homo sapiens GN=RBM39 PE=1 SV=2	sp|Q14498|RBM39_HUMAN	59 kDa	0.0035	0.003	1	1	11	10	5	4	7	4
Histone H1.2 OS=Homo sapiens GN=HIST1H1C PE=1 SV=2	sp|P16403|H12_HUMAN	21 kDa	0.0021	0.0014	1	1	11	9	3	3	3	3
ATP-dependent RNA helicase DDX3X OS=Homo sapiens GN=DDX3X PE=1 SV=3	sp|O00571|DDX3X_HUMAN (+3)	73 kDa	0.0021	0.0035	1	1	11	25	5	6	5	7
40S ribosomal protein S15 OS=Homo sapiens GN=RPS15 PE=1 SV=2	sp|P62841|RS15_HUMAN (+1)	17 kDa	0.00053	0.0019	1	1	11	50	5	9	7	17
60S ribosomal protein L13 OS=Homo sapiens GN=RPL13 PE=1 SV=4	sp|P26373|RL13_HUMAN	24 kDa	0.00067	0.0019	1	1	11	44	5	7	6	13
60S ribosomal protein L27a OS=Homo sapiens GN=RPL27A PE=1 SV=2	sp|P46776|RL27A_HUMAN	17 kDa	0.00096	0.002	1	1	11	41	2	5	2	7
DNA replication licensing factor MCM7 OS=Homo sapiens GN=MCM7 PE=1 SV=4	sp|P33993|MCM7_HUMAN	81 kDa	0.00053	0.0026	1	1	11	68	6	26	7	34
60S ribosomal protein L32 OS=Homo sapiens GN=RPL32 PE=1 SV=2	sp|P62910|RL32_HUMAN (+2)	16 kDa	0.00053	0.0011	1	1	11	29	5	5	6	9
Elongation factor Tu, mitochondrial OS=Homo sapiens GN=TUFM PE=1 SV=2	sp|P49411|EFTU_HUMAN	50 kDa	0.00067	0.0013	1	1	11	27	7	13	7	14
Desmoplakin OS=Homo sapiens GN=DSP PE=1 SV=3	sp|P15924|DESP_HUMAN	332 kDa	0.00058	0.00034	1	1	11	9	9	8	9	8
Cluster of Nucleolar and coiled-body phosphoprotein 1 OS=Homo sapiens GN=NOLC1 PE=1 SV=2 (sp|Q14978|NOLC1_HUMAN)	sp|Q14978|NOLC1_HUMAN [3]	74 kDa	0.00053	0.0009	1	1	11	24	4	10	5	12
Nucleolar and coiled-body phosphoprotein 1 OS=Homo sapiens GN=NOLC1 PE=1 SV=2	sp|Q14978|NOLC1_HUMAN (+1)	74 kDa	0.00053	0.0009	1	1	11	18	4	9	5	10
ADP-ribosylation factor-like protein 6-interacting protein 4 OS=Homo sapiens GN=ARL6IP4 PE=1 SV=2	sp|Q66PJ3|AR6P4_HUMAN	45 kDa	0.00053	0.00056	1	1	11	15	4	7	5	7
PHD finger protein 6 OS=Homo sapiens GN=PHF6 PE=1 SV=1	sp|Q8IWS0|PHF6_HUMAN (+1)	41 kDa	0.00053	0.0003	1	1	11	8	3	3	4	4
60S ribosomal protein L34 OS=Homo sapiens GN=RPL34 PE=1 SV=3	sp|P49207|RL34_HUMAN	13 kDa	0.00048	0.00064	1	1	10	17	3	4	3	6
Immunoglobulin heavy constant gamma 1 OS=Homo sapiens GN=IGHG1 PE=1 SV=1	sp|P01857|IGHG1_HUMAN (+2)	36 kDa	0.00072	0.0003	1	1	10	2	3	2	4	2
rRNA-processing protein FCF1 homolog OS=Homo sapiens GN=FCF1 PE=2 SV=1	sp|Q9Y324|FCF1_HUMAN (+2)	23 kDa	0.00048	0.00015	1	1	10	4	2	1	3	2
Protein FAM133B OS=Homo sapiens GN=FAM133B PE=1 SV=1	sp|Q5BKY9|F133B_HUMAN	28 kDa	0.00048	0.00034	1	1	10	9	5	3	5	3
Cluster of 40S ribosomal protein S27 OS=Homo sapiens GN=RPS27 PE=1 SV=3 (sp|P42677|RS27_HUMAN)	sp|P42677|RS27_HUMAN [5]	9 kDa	0.00048	0.00049	1	1	10	13	2	3	4	5
Receptor expression-enhancing protein 4 OS=Homo sapiens GN=REEP4 PE=1 SV=1	sp|Q9H6H4|REEP4_HUMAN	29 kDa	0.00048	3.8e-05	1	1	10	1	7	1	7	1
Cluster of Vimentin OS=Homo sapiens GN=VIM PE=1 SV=4 (sp|P08670|VIME_HUMAN)	sp|P08670|VIME_HUMAN [2]	54 kDa	0.00062	0.0011	1	1	9	27	7	16	7	16
Cluster of Serine/arginine repetitive matrix protein 2 OS=Homo sapiens GN=SRRM2 PE=1 SV=2 (sp|Q9UQ35|SRRM2_HUMAN)	sp|Q9UQ35|SRRM2_HUMAN [2]	300 kDa	0.00043	0.00038	1	1	9	10	4	5	5	7
Arginine and glutamate-rich protein 1 OS=Homo sapiens GN=ARGLU1 PE=1 SV=1	sp|Q9NWB6|ARGL1_HUMAN	33 kDa	0.00043	0.00045	1	1	9	12	4	4	4	4
Protein SREK1IP1 OS=Homo sapiens GN=SREK1IP1 PE=1 SV=1	sp|Q8N9Q2|SR1IP_HUMAN	18 kDa	0.00043	0.00019	1	1	9	5	1	1	3	2
Zinc finger protein 512 OS=Homo sapiens GN=ZNF512 PE=1 SV=2	sp|Q96ME7|ZN512_HUMAN (+1)	65 kDa	0.00043	0.00064	1	1	9	17	6	7	7	9
Cluster of DNA topoisomerase 1 OS=Homo sapiens GN=TOP1 PE=1 SV=2 (sp|P11387|TOP1_HUMAN)	sp|P11387|TOP1_HUMAN	91 kDa	0.00043	0.00015	1	1	9	4	7	3	7	3
Cluster of Stress-70 protein, mitochondrial OS=Homo sapiens GN=HSPA9 PE=1 SV=2 (sp|P38646|GRP75_HUMAN)	sp|P38646|GRP75_HUMAN [2]	74 kDa	0.00043	0.00045	1	1	9	12	6	8	6	8
60S ribosomal protein L36a OS=Homo sapiens GN=RPL36A PE=1 SV=1	tr|J3KQN4|J3KQN4_HUMAN	16 kDa	0.0016	0.0011	1	1	8	10	1	2	2	3
Vimentin OS=Homo sapiens GN=VIM PE=1 SV=4	sp|P08670|VIME_HUMAN	54 kDa	0.00062	0.0011	1	1	8	22	6	13	6	13
Cluster of 60S ribosomal protein L19 OS=Homo sapiens GN=RPL19 PE=1 SV=1 (sp|P84098|RL19_HUMAN)	sp|P84098|RL19_HUMAN [3]	23 kDa	0.00053	0.001	1	1	8	23	2	6	2	8
40S ribosomal protein S15a OS=Homo sapiens GN=RPS15A PE=1 SV=2	sp|P62244|RS15A_HUMAN	15 kDa	0.00038	0.0009	1	1	8	24	3	6	4	8
60S ribosomal protein L29 OS=Homo sapiens GN=RPL29 PE=1 SV=2	sp|P47914|RL29_HUMAN	18 kDa	0.00038	0.00045	1	1	8	10	2	2	2	3
Junction plakoglobin OS=Homo sapiens GN=JUP PE=1 SV=3	sp|P14923|PLAK_HUMAN	82 kDa	0.00038	0.00019	1	1	8	5	5	3	6	3
40S ribosomal protein S20 OS=Homo sapiens GN=RPS20 PE=1 SV=1	sp|P60866|RS20_HUMAN	13 kDa	0.00038	0.00041	1	1	8	11	2	3	4	4
Xanthine dehydrogenase/oxidase OS=Homo sapiens GN=XDH PE=1 SV=4	sp|P47989|XDH_HUMAN	146 kDa	0.00048	7.5e-05	1	1	8	2	6	2	6	2
Translation machinery-associated protein 16 OS=Homo sapiens GN=TMA16 PE=1 SV=2	sp|Q96EY4|TMA16_HUMAN (+1)	24 kDa	0.00038	0.00019	1	1	8	5	3	3	4	3
60S ribosomal protein L22 (Fragment) OS=Homo sapiens GN=RPL22 PE=1 SV=1	tr|K7EMH1|K7EMH1_HUMAN (+1)	10 kDa	0.00038	0.00019	1	1	8	5	3	3	3	3
RNA/RNP complex-1-interacting phosphatase OS=Homo sapiens GN=DUSP11 PE=1 SV=1	sp|O75319|DUS11_HUMAN	39 kDa	0.00038	0.00034	1	1	8	9	6	6	6	6
Rhotekin OS=Homo sapiens GN=RTKN PE=1 SV=2	sp|Q9BST9|RTKN_HUMAN	63 kDa	0.00038	0.00015	1	1	8	4	3	3	4	3
Bile salt-activated lipase OS=Homo sapiens GN=CEL PE=1 SV=3	sp|P19835|CEL_HUMAN (+1)	79 kDa	0.00038	0.00015	1	1	8	4	5	3	5	3
Thyroid transcription factor 1-associated protein 26 OS=Homo sapiens GN=CCDC59 PE=1 SV=2	sp|Q9P031|TAP26_HUMAN	29 kDa	0.00038	0.00011	1	1	8	3	4	3	4	3
Complement C1q subcomponent subunit B OS=Homo sapiens GN=C1QB PE=1 SV=3	sp|P02746|C1QB_HUMAN (+2)	27 kDa	0.00038	7.5e-05	1	1	8	2	2	2	3	2
Keratin, type II cytoskeletal 6A OS=Homo sapiens GN=KRT6A PE=1 SV=3	sp|P02538|K2C6A_HUMAN	60 kDa	0.0064	0.0031	1	1	7	2	3	1	3	1
Heat shock cognate 71 kDa protein OS=Homo sapiens GN=HSPA8 PE=1 SV=1	sp|P11142|HSP7C_HUMAN	71 kDa	0.002	0.0034	1	1	7	14	2	5	3	8
60S ribosomal protein L6 OS=Homo sapiens GN=RPL6 PE=1 SV=3	sp|Q02878|RL6_HUMAN	33 kDa	0.00034	0.0041	1	1	7	109	5	15	6	22
60S ribosomal protein L14 OS=Homo sapiens GN=RPL14 PE=1 SV=4	sp|P50914|RL14_HUMAN	23 kDa	0.00034	0.0014	1	1	7	38	4	9	4	12
DnaJ homolog subfamily A member 1 OS=Homo sapiens GN=DNAJA1 PE=1 SV=2	sp|P31689|DNJA1_HUMAN	45 kDa	0.00034	0.00094	1	1	7	25	6	9	7	13
Complement C3 OS=Homo sapiens GN=C3 PE=1 SV=2	sp|P01024|CO3_HUMAN	187 kDa	0.00034	0.00015	1	1	7	4	3	2	3	2
Filaggrin OS=Homo sapiens GN=FLG PE=1 SV=3	sp|P20930|FILA_HUMAN	435 kDa	0.00034	0.00041	1	1	7	11	4	4	5	4
DNA topoisomerase 1 OS=Homo sapiens GN=TOP1 PE=1 SV=2	sp|P11387|TOP1_HUMAN	91 kDa	0.00043	0.00015	1	1	7	3	5	2	5	2
Serine/threonine-protein kinase MARK1 OS=Homo sapiens GN=MARK1 PE=1 SV=2	sp|Q9P0L2|MARK1_HUMAN (+1)	89 kDa	0.00058	0.00038	1	1	7	4	4	2	5	2
Probable dimethyladenosine transferase OS=Homo sapiens GN=DIMT1 PE=1 SV=1	sp|Q9UNQ2|DIM1_HUMAN	35 kDa	0.00034	0.00045	1	1	7	12	5	8	5	8
Pescadillo homolog OS=Homo sapiens GN=PES1 PE=1 SV=1	sp|O00541|PESC_HUMAN (+1)	68 kDa	0.00034	0.00023	1	1	7	6	4	5	4	5
Nucleolar protein 12 OS=Homo sapiens GN=NOL12 PE=1 SV=1	sp|Q9UGY1|NOL12_HUMAN (+1)	25 kDa	0.00034	0.00015	1	1	7	4	3	2	3	2
Probable U3 small nucleolar RNA-associated protein 11 OS=Homo sapiens GN=UTP11 PE=1 SV=2	sp|Q9Y3A2|UTP11_HUMAN	30 kDa	0.00034	0.00015	1	1	7	4	5	2	5	2
Keratin, type I cuticular Ha1 OS=Homo sapiens GN=KRT31 PE=1 SV=3	sp|Q15323|K1H1_HUMAN	47 kDa	0.0017	0.0003	1	1	6	1	2	1	3	1
Cluster of 60S ribosomal protein L18 OS=Homo sapiens GN=RPL18 PE=1 SV=2 (sp|Q07020|RL18_HUMAN)	sp|Q07020|RL18_HUMAN [2]	22 kDa	0.00029	0.0023	1	1	6	60	3	8	3	12
40S ribosomal protein S14 OS=Homo sapiens GN=RPS14 PE=1 SV=3	sp|P62263|RS14_HUMAN	16 kDa	0.0018	0.0014	1	1	6	8	1	3	1	3
60S ribosomal protein L18a OS=Homo sapiens GN=RPL18A PE=1 SV=2	sp|Q02543|RL18A_HUMAN	21 kDa	0.00029	0.0017	1	1	6	45	3	6	3	11
Cluster of 40S ribosomal protein S5 OS=Homo sapiens GN=RPS5 PE=1 SV=4 (sp|P46782|RS5_HUMAN)	sp|P46782|RS5_HUMAN [2]	23 kDa	0.00029	0.00068	1	1	6	18	2	4	3	6
ADP/ATP translocase 2 OS=Homo sapiens GN=SLC25A5 PE=1 SV=7	sp|P05141|ADT2_HUMAN	33 kDa	0.001	0.00064	1	1	6	5	2	2	2	2
Cluster of Histone H3.1 OS=Homo sapiens GN=HIST1H3A PE=1 SV=2 (sp|P68431|H31_HUMAN)	sp|P68431|H31_HUMAN [3]	15 kDa	0.00029	0.00038	1	1	6	10	2	3	2	3
Cluster of Nuclease-sensitive element-binding protein 1 (Fragment) OS=Homo sapiens GN=YBX1 PE=1 SV=1 (tr|H0Y449|H0Y449_HUMAN)	tr|H0Y449|H0Y449_HUMAN	42 kDa	0.00029	0.00064	1	1	6	17	2	6	3	7
Nuclease-sensitive element-binding protein 1 (Fragment) OS=Homo sapiens GN=YBX1 PE=1 SV=1	tr|H0Y449|H0Y449_HUMAN	42 kDa	0.00029	0.00064	1	1	6	14	2	4	3	5
60S ribosomal protein L37 OS=Homo sapiens GN=RPL37 PE=1 SV=2	sp|P61927|RL37_HUMAN	11 kDa	0.00029	0.00015	1	1	6	4	4	3	4	3
Cluster of Emerin OS=Homo sapiens GN=EMD PE=1 SV=1 (sp|P50402|EMD_HUMAN)	sp|P50402|EMD_HUMAN	29 kDa	0.00029	0.00015	1	1	6	4	2	2	2	2
Immunoglobulin kappa variable 2D-26 OS=Homo sapiens GN=IGKV2D-26 PE=3 SV=1	sp|A0A0A0MRZ7|KVD26_HUMAN	13 kDa	0.00082	0.00049	1	1	6	4	2	2	3	2
Cluster of 14-3-3 protein epsilon OS=Homo sapiens GN=YWHAE PE=1 SV=1 (sp|P62258|1433E_HUMAN)	sp|P62258|1433E_HUMAN [2]	29 kDa	0.00029	0.0003	1	1	6	8	4	5	4	5
Importin subunit beta-1 OS=Homo sapiens GN=KPNB1 PE=1 SV=2	sp|Q14974|IMB1_HUMAN	97 kDa	0.00029	0.00041	1	1	6	11	3	2	3	3
Cluster of MAP7 domain-containing protein 1 OS=Homo sapiens GN=MAP7D1 PE=1 SV=1 (sp|Q3KQU3|MA7D1_HUMAN)	sp|Q3KQU3|MA7D1_HUMAN	93 kDa	0.00029	0.00026	1	1	6	7	5	4	5	4
MAP7 domain-containing protein 1 OS=Homo sapiens GN=MAP7D1 PE=1 SV=1	sp|Q3KQU3|MA7D1_HUMAN	93 kDa	0.00029	0.00026	1	1	6	7	5	4	5	4
ATP synthase subunit gamma, mitochondrial OS=Homo sapiens GN=ATP5C1 PE=1 SV=1	sp|P36542|ATPG_HUMAN	33 kDa	0.00029	0.00011	1	1	6	3	4	3	4	3
Dermcidin OS=Homo sapiens GN=DCD PE=1 SV=2	sp|P81605|DCD_HUMAN	11 kDa	0.00029	0.00019	1	1	6	5	3	3	3	3
Tubulin beta-4B chain OS=Homo sapiens GN=TUBB4B PE=1 SV=1	sp|P68371|TBB4B_HUMAN	50 kDa	0.0081	0.012	1	1	5	7	1	1	1	2
Keratin, type II cuticular Hb6 OS=Homo sapiens GN=KRT86 PE=1 SV=1	sp|O43790|KRT86_HUMAN	53 kDa	0.0029	0.00068	1	1	5	1	2	1	3	1
Keratin, type II cytoskeletal 6B OS=Homo sapiens GN=KRT6B PE=1 SV=5	sp|P04259|K2C6B_HUMAN	60 kDa	0.0068	0.0034	1	1	5	0	3	0	3	0
Elongation factor 1-alpha 1 OS=Homo sapiens GN=EEF1A1 PE=1 SV=1	sp|P68104|EF1A1_HUMAN	50 kDa	0.0042	0.0041	1	1	5	4	1	1	2	1
60S ribosomal protein L26 OS=Homo sapiens GN=RPL26 PE=1 SV=1	sp|P61254|RL26_HUMAN	17 kDa	0.0015	0.0018	1	1	5	16	2	3	3	5
60S ribosomal protein L15 OS=Homo sapiens GN=RPL15 PE=1 SV=2	sp|P61313|RL15_HUMAN	24 kDa	0.00024	0.0037	1	1	5	98	3	16	4	23
60S ribosomal protein L8 OS=Homo sapiens GN=RPL8 PE=1 SV=2	sp|P62917|RL8_HUMAN	28 kDa	0.00048	0.0012	1	1	5	26	3	8	3	9
60S ribosomal protein L19 OS=Homo sapiens GN=RPL19 PE=1 SV=1	sp|P84098|RL19_HUMAN (+2)	23 kDa	0.00053	0.001	1	1	5	14	1	4	1	5
Cluster of 40S ribosomal protein S10 OS=Homo sapiens GN=RPS10 PE=1 SV=1 (sp|P46783|RS10_HUMAN)	sp|P46783|RS10_HUMAN [2]	19 kDa	0.00024	0.0009	1	1	5	24	3	7	3	11
L-lactate dehydrogenase A chain OS=Homo sapiens GN=LDHA PE=1 SV=2	sp|P00338|LDHA_HUMAN	37 kDa	0.00024	0.00083	1	1	5	22	4	10	4	11
40S ribosomal protein S27 OS=Homo sapiens GN=RPS27 PE=1 SV=3	sp|P42677|RS27_HUMAN (+1)	9 kDa	0.00048	0.00045	1	1	5	4	1	1	2	1
Succinate--CoA ligase [ADP/GDP-forming] subunit alpha, mitochondrial OS=Homo sapiens GN=SUCLG1 PE=1 SV=4	sp|P53597|SUCA_HUMAN	36 kDa	0.00024	0.00034	1	1	5	9	2	4	3	5
Stress-70 protein, mitochondrial OS=Homo sapiens GN=HSPA9 PE=1 SV=2	sp|P38646|GRP75_HUMAN	74 kDa	0.00043	0.00045	1	1	5	6	4	5	4	5
Bromodomain-containing protein 9 OS=Homo sapiens GN=BRD9 PE=1 SV=2	sp|Q9H8M2|BRD9_HUMAN	67 kDa	0.00024	0.00023	1	1	5	6	3	2	3	2
Protein SON OS=Homo sapiens GN=SON PE=1 SV=4	sp|P18583|SON_HUMAN	264 kDa	0.00024	0.00023	1	1	5	6	3	4	3	4
Signal recognition particle 14 kDa protein OS=Homo sapiens GN=SRP14 PE=1 SV=2	sp|P37108|SRP14_HUMAN	15 kDa	0.00024	0.00015	1	1	5	4	3	3	4	3
60S ribosomal protein L10 OS=Homo sapiens GN=RPL10 PE=1 SV=2	tr|F8W7C6|F8W7C6_HUMAN	19 kDa	0.0026	0.003	1	1	4	2	1	1	2	1
60S ribosomal protein L7 OS=Homo sapiens GN=RPL7 PE=1 SV=1	sp|P18124|RL7_HUMAN	29 kDa	0.00019	0.0023	1	1	4	61	3	14	3	22
60S ribosomal protein L37a OS=Homo sapiens GN=RPL37A PE=1 SV=2	sp|P61513|RL37A_HUMAN	10 kDa	0.00091	0.00075	1	1	4	5	1	2	1	2
60S ribosomal protein L10a OS=Homo sapiens GN=RPL10A PE=1 SV=2	sp|P62906|RL10A_HUMAN	25 kDa	0.00019	0.0019	1	1	4	51	3	12	3	19
Cluster of T-complex protein 1 subunit alpha OS=Homo sapiens GN=TCP1 PE=1 SV=1 (sp|P17987|TCPA_HUMAN)	sp|P17987|TCPA_HUMAN [2]	60 kDa	0.00019	0.0014	1	1	4	38	4	14	4	17
40S ribosomal protein S5 OS=Homo sapiens GN=RPS5 PE=1 SV=4	sp|P46782|RS5_HUMAN (+1)	23 kDa	0.00029	0.00068	1	1	4	14	1	3	2	4
Cluster of DNA mismatch repair protein Msh6 OS=Homo sapiens GN=MSH6 PE=1 SV=2 (sp|P52701|MSH6_HUMAN)	sp|P52701|MSH6_HUMAN [2]	153 kDa	0.00019	0.00094	1	1	4	24	3	15	4	16
DnaJ homolog subfamily A member 2 OS=Homo sapiens GN=DNAJA2 PE=1 SV=1	sp|O60884|DNJA2_HUMAN	46 kDa	0.00019	0.00049	1	1	4	13	3	7	3	7
Lethal(2) giant larvae protein homolog 1 OS=Homo sapiens GN=LLGL1 PE=1 SV=3	sp|Q15334|L2GL1_HUMAN (+1)	115 kDa	0.00019	7.5e-05	1	1	4	2	4	2	4	2
Poly(rC)-binding protein 1 OS=Homo sapiens GN=PCBP1 PE=1 SV=2	sp|Q15365|PCBP1_HUMAN	37 kDa	0.00024	0.0003	1	1	4	8	2	5	2	5
Cluster of U3 small nucleolar RNA-associated protein 14 homolog A OS=Homo sapiens GN=UTP14A PE=1 SV=1 (sp|Q9BVJ6|UT14A_HUMAN)	sp|Q9BVJ6|UT14A_HUMAN [3]	88 kDa	0.00019	0.00019	1	1	4	5	1	4	1	4
Proliferating cell nuclear antigen OS=Homo sapiens GN=PCNA PE=1 SV=1	sp|P12004|PCNA_HUMAN	29 kDa	0.00019	3.8e-05	1	1	4	1	2	1	2	1
Cluster of G patch domain-containing protein 4 OS=Homo sapiens GN=GPATCH4 PE=1 SV=2 (sp|Q5T3I0|GPTC4_HUMAN)	sp|Q5T3I0|GPTC4_HUMAN [2]	50 kDa	0.00019	0.00011	1	1	4	3	3	3	3	3
Alpha-2-macroglobulin OS=Homo sapiens GN=A2M PE=1 SV=3	sp|P01023|A2MG_HUMAN	163 kDa	0.00019	3.8e-05	1	1	4	1	3	1	3	1
Pre-mRNA-splicing factor CWC25 homolog OS=Homo sapiens GN=CWC25 PE=1 SV=1	sp|Q9NXE8|CWC25_HUMAN	50 kDa	0.00019	0.00019	1	1	4	5	2	3	2	3
Signal recognition particle 9 kDa protein OS=Homo sapiens GN=SRP9 PE=1 SV=2	sp|P49458|SRP09_HUMAN	10 kDa	0.00019	0.00019	1	1	4	5	2	2	2	2
Ribosomal RNA-processing protein 7 homolog A OS=Homo sapiens GN=RRP7A PE=1 SV=2	sp|Q9Y3A4|RRP7A_HUMAN	32 kDa	0.00019	0.00019	1	1	4	5	4	3	4	3
Dolichol-phosphate mannosyltransferase subunit 1 (Fragment) OS=Homo sapiens GN=DPM1 PE=1 SV=1	tr|H0Y368|H0Y368_HUMAN (+1)	33 kDa	0.00019	3.8e-05	1	1	4	1	3	1	3	1
Desmocollin-1 OS=Homo sapiens GN=DSC1 PE=1 SV=2	sp|Q08554|DSC1_HUMAN	100 kDa	0.00019	7.5e-05	1	1	4	2	3	2	3	2
Actin, alpha cardiac muscle 1 OS=Homo sapiens GN=ACTC1 PE=1 SV=1	sp|P68032|ACTC_HUMAN	42 kDa	0.0024	0.0024	1	1	3	6	1	1	1	3
Histone H1.4 OS=Homo sapiens GN=HIST1H1E PE=1 SV=2	sp|P10412|H14_HUMAN	22 kDa	0.0017	0.0011	1	1	3	2	1	1	2	1
60S ribosomal protein L28 OS=Homo sapiens GN=RPL28 PE=1 SV=3	sp|P46779|RL28_HUMAN	16 kDa	0.0019	0.0022	1	1	3	2	1	1	2	1
40S ribosomal protein S6 OS=Homo sapiens GN=RPS6 PE=1 SV=1	sp|P62753|RS6_HUMAN	29 kDa	0.0021	0.0017	1	1	3	7	1	2	1	3
Treacle protein OS=Homo sapiens GN=TCOF1 PE=1 SV=3	sp|Q13428|TCOF_HUMAN	152 kDa	0.0011	0.00075	1	1	3	0	2	0	2	0
Treacle protein OS=Homo sapiens GN=TCOF1 PE=1 SV=1	tr|E7ETY2|E7ETY2_HUMAN	152 kDa	0.0011	0.00075	1	1	3	0	1	0	2	0
40S ribosomal protein S13 OS=Homo sapiens GN=RPS13 PE=1 SV=2	sp|P62277|RS13_HUMAN	17 kDa	0.0014	0.0014	1	1	3	5	1	2	1	2
Histone H2A.Z OS=Homo sapiens GN=H2AFZ PE=1 SV=2	sp|P0C0S5|H2AZ_HUMAN (+1)	14 kDa	0.00048	0.00045	1	1	3	2	2	2	3	2
Cluster of 40S ribosomal protein S2 OS=Homo sapiens GN=RPS2 PE=1 SV=2 (sp|P15880|RS2_HUMAN)	sp|P15880|RS2_HUMAN	31 kDa	0.00014	0.0018	1	1	3	48	3	14	3	17
40S ribosomal protein S2 OS=Homo sapiens GN=RPS2 PE=1 SV=2	sp|P15880|RS2_HUMAN	31 kDa	0.00014	0.0018	1	1	3	48	3	14	3	17
Cluster of rRNA 2'-O-methyltransferase fibrillarin (Fragment) OS=Homo sapiens GN=FBL PE=1 SV=1 (tr|M0R2U2|M0R2U2_HUMAN)	tr|M0R2U2|M0R2U2_HUMAN [4]	16 kDa	0.00014	0.0021	1	1	3	55	3	16	3	23
Plakophilin-2 OS=Homo sapiens GN=PKP2 PE=1 SV=2	sp|Q99959|PKP2_HUMAN	97 kDa	0.00014	0.00068	1	1	3	18	2	12	2	13
Immunoglobulin heavy constant gamma 2 OS=Homo sapiens GN=IGHG2 PE=1 SV=2	sp|P01859|IGHG2_HUMAN	36 kDa	0.00038	0.0003	1	1	3	2	1	1	1	1
D-3-phosphoglycerate dehydrogenase OS=Homo sapiens GN=PHGDH PE=1 SV=4	sp|O43175|SERA_HUMAN	57 kDa	0.00014	0.00083	1	1	3	22	2	10	2	10
60 kDa heat shock protein, mitochondrial OS=Homo sapiens GN=HSPD1 PE=1 SV=2	sp|P10809|CH60_HUMAN	61 kDa	0.00014	0.0011	1	1	3	29	2	13	2	15
Trifunctional enzyme subunit beta, mitochondrial OS=Homo sapiens GN=HADHB PE=1 SV=3	sp|P55084|ECHB_HUMAN	51 kDa	0.00014	0.00079	1	1	3	21	2	10	2	10
Creatine kinase B-type OS=Homo sapiens GN=CKB PE=1 SV=1	sp|P12277|KCRB_HUMAN	43 kDa	0.00014	0.00041	1	1	3	11	3	5	3	7
Cluster of Serine/threonine-protein kinase MARK2 OS=Homo sapiens GN=MARK2 PE=1 SV=2 (sp|Q7KZI7|MARK2_HUMAN)	sp|Q7KZI7|MARK2_HUMAN [3]	88 kDa	0.00029	0.00045	1	1	3	11	2	7	2	7
Cluster of U4/U6.U5 tri-snRNP-associated protein 2 OS=Homo sapiens GN=USP39 PE=1 SV=2 (sp|Q53GS9|SNUT2_HUMAN)	sp|Q53GS9|SNUT2_HUMAN [2]	65 kDa	0.00014	0.00034	1	1	3	9	3	6	3	6
Cluster of Nucleolar and spindle-associated protein 1 OS=Homo sapiens GN=NUSAP1 PE=1 SV=1 (sp|Q9BXS6|NUSAP_HUMAN)	sp|Q9BXS6|NUSAP_HUMAN	49 kDa	0.00014	3.8e-05	1	1	3	1	2	1	2	1
T-complex protein 1 subunit delta OS=Homo sapiens GN=CCT4 PE=1 SV=4	sp|P50991|TCPD_HUMAN	58 kDa	0.00014	0.0003	1	1	3	8	2	5	2	5
Putative RNA-binding protein Luc7-like 2 OS=Homo sapiens GN=LUC7L2 PE=1 SV=2	sp|Q9Y383|LC7L2_HUMAN	47 kDa	0.00014	0.00041	1	1	3	11	2	4	2	6
Kinesin-like protein KIF2A OS=Homo sapiens GN=KIF2A PE=1 SV=3	sp|O00139|KIF2A_HUMAN	80 kDa	0.00014	7.5e-05	1	1	3	2	2	2	2	2
Cluster of Receptor of activated protein C kinase 1 OS=Homo sapiens GN=RACK1 PE=1 SV=3 (sp|P63244|RACK1_HUMAN)	sp|P63244|RACK1_HUMAN	35 kDa	0.00014	0.0003	1	1	3	8	3	4	3	4
Peroxiredoxin-1 OS=Homo sapiens GN=PRDX1 PE=1 SV=1	sp|Q06830|PRDX1_HUMAN (+1)	22 kDa	0.00014	0.00011	1	1	3	3	2	2	2	2
Serine/threonine-protein kinase PRP4 homolog OS=Homo sapiens GN=PRPF4B PE=1 SV=3	sp|Q13523|PRP4B_HUMAN	117 kDa	0.00014	7.5e-05	1	1	3	2	3	2	3	2
Brain-specific angiogenesis inhibitor 1-associated protein 2-like protein 1 OS=Homo sapiens GN=BAIAP2L1 PE=1 SV=2	sp|Q9UHR4|BI2L1_HUMAN	57 kDa	0.00014	7.5e-05	1	1	3	2	2	2	2	2
28S ribosomal protein S15, mitochondrial OS=Homo sapiens GN=MRPS15 PE=1 SV=1	sp|P82914|RT15_HUMAN	30 kDa	0.00014	0.00019	1	1	3	5	2	3	2	3
Peroxiredoxin-2 OS=Homo sapiens GN=PRDX2 PE=1 SV=5	sp|P32119|PRDX2_HUMAN	22 kDa	0.00014	7.5e-05	1	1	3	2	2	1	2	1
Cluster of Dual-specificity mitogen-activated protein kinase kinase 3 (Fragment) OS=Homo sapiens GN=MAP2K3 PE=1 SV=1 (tr|J3KRV4|J3KRV4_HUMAN)	tr|J3KRV4|J3KRV4_HUMAN	15 kDa	0.00014	3.8e-05	1	1	3	1	3	1	3	1
Tubulin beta-6 chain OS=Homo sapiens GN=TUBB6 PE=1 SV=1	sp|Q9BUF5|TBB6_HUMAN	50 kDa	0.0036	0.0059	1	1	2	3	2	1	2	1
Tubulin beta-2B chain OS=Homo sapiens GN=TUBB2B PE=1 SV=1	sp|Q9BVA1|TBB2B_HUMAN	50 kDa	0.0072	0.011	1	1	2	5	1	1	1	1
Keratin, type II cytoskeletal 8 OS=Homo sapiens GN=KRT8 PE=1 SV=7	sp|P05787|K2C8_HUMAN	54 kDa	0.0068	0.0035	1	1	2	15	2	10	2	10
Heat shock protein HSP 90-alpha OS=Homo sapiens GN=HSP90AA1 PE=1 SV=5	sp|P07900|HS90A_HUMAN	85 kDa	0.00062	0.0013	1	1	2	11	1	4	2	7
60S ribosomal protein L7a OS=Homo sapiens GN=RPL7A PE=1 SV=2	sp|P62424|RL7A_HUMAN	30 kDa	9.6e-05	0.0028	1	1	2	75	2	15	2	22
Cluster of Probable ATP-dependent RNA helicase DDX5 OS=Homo sapiens GN=DDX5 PE=1 SV=1 (sp|P17844|DDX5_HUMAN)	sp|P17844|DDX5_HUMAN [2]	69 kDa	0.00014	0.0022	1	1	2	54	2	23	2	25
T-complex protein 1 subunit alpha OS=Homo sapiens GN=TCP1 PE=1 SV=1	sp|P17987|TCPA_HUMAN	60 kDa	0.00019	0.0014	1	1	2	11	2	4	2	5
Complement component 1 Q subcomponent-binding protein, mitochondrial OS=Homo sapiens GN=C1QBP PE=1 SV=1	sp|Q07021|C1QBP_HUMAN	31 kDa	9.6e-05	0.0018	1	1	2	47	2	15	2	23
pre-rRNA processing protein FTSJ3 OS=Homo sapiens GN=FTSJ3 PE=1 SV=2	sp|Q8IY81|SPB1_HUMAN	97 kDa	9.6e-05	0.0011	1	1	2	28	2	10	2	13
DNA mismatch repair protein Msh6 OS=Homo sapiens GN=MSH6 PE=1 SV=2	sp|P52701|MSH6_HUMAN	153 kDa	0.00019	0.00094	1	1	2	5	1	3	2	3
60S ribosomal protein L36 OS=Homo sapiens GN=RPL36 PE=1 SV=3	sp|Q9Y3U8|RL36_HUMAN	12 kDa	9.6e-05	0.00075	1	1	2	18	2	4	2	6
Cluster of Heterogeneous nuclear ribonucleoprotein H OS=Homo sapiens GN=HNRNPH1 PE=1 SV=4 (sp|P31943|HNRH1_HUMAN)	sp|P31943|HNRH1_HUMAN [4]	49 kDa	0.00019	0.00071	1	1	2	15	2	5	2	6
L-lactate dehydrogenase B chain OS=Homo sapiens GN=LDHB PE=1 SV=2	sp|P07195|LDHB_HUMAN	37 kDa	9.6e-05	0.00079	1	1	2	21	2	7	2	8
tRNA (cytosine(34)-C(5))-methyltransferase OS=Homo sapiens GN=NSUN2 PE=1 SV=2	sp|Q08J23|NSUN2_HUMAN	86 kDa	9.6e-05	0.00049	1	1	2	13	2	8	2	8
Cluster of Heterogeneous nuclear ribonucleoproteins C1/C2 OS=Homo sapiens GN=HNRNPC PE=1 SV=4 (sp|P07910|HNRPC_HUMAN)	sp|P07910|HNRPC_HUMAN [8]	34 kDa	9.6e-05	0.00045	1	1	2	12	1	5	1	5
40S ribosomal protein S29 OS=Homo sapiens GN=RPS29 PE=1 SV=2	sp|P62273|RS29_HUMAN	7 kDa	9.6e-05	0.0003	1	1	2	8	1	2	1	3
Nucleolar and spindle-associated protein 1 OS=Homo sapiens GN=NUSAP1 PE=1 SV=1	sp|Q9BXS6|NUSAP_HUMAN	49 kDa	0.00014	3.8e-05	1	1	2	1	1	1	1	1
Desmoglein-1 OS=Homo sapiens GN=DSG1 PE=1 SV=2	sp|Q02413|DSG1_HUMAN	114 kDa	9.6e-05	7.5e-05	1	1	2	2	1	2	1	2
Serine/threonine-protein kinase 33 OS=Homo sapiens GN=STK33 PE=1 SV=1	sp|Q9BYT3|STK33_HUMAN (+1)	58 kDa	9.6e-05	3.8e-05	1	1	2	1	1	1	1	1
Ribosomal RNA processing protein 1 homolog B OS=Homo sapiens GN=RRP1B PE=1 SV=3	sp|Q14684|RRP1B_HUMAN	84 kDa	9.6e-05	0.00034	1	1	2	9	2	5	2	5
Peroxiredoxin-6 OS=Homo sapiens GN=PRDX6 PE=1 SV=3	sp|P30041|PRDX6_HUMAN	25 kDa	9.6e-05	0.00019	1	1	2	5	1	4	1	4
Cluster of Pachytene checkpoint protein 2 homolog OS=Homo sapiens GN=TRIP13 PE=1 SV=2 (sp|Q15645|PCH2_HUMAN)	sp|Q15645|PCH2_HUMAN	49 kDa	9.6e-05	3.8e-05	1	1	2	1	2	1	2	1
Peptidyl-prolyl cis-trans isomerase A OS=Homo sapiens GN=PPIA PE=1 SV=2	sp|P62937|PPIA_HUMAN	18 kDa	9.6e-05	7.5e-05	1	1	2	2	1	1	1	1
39S ribosomal protein L14, mitochondrial OS=Homo sapiens GN=MRPL14 PE=1 SV=1	sp|Q6P1L8|RM14_HUMAN	16 kDa	9.6e-05	3.8e-05	1	1	2	1	1	1	1	1
G patch domain-containing protein 4 OS=Homo sapiens GN=GPATCH4 PE=1 SV=2	sp|Q5T3I0|GPTC4_HUMAN	50 kDa	0.00019	0.00011	1	1	2	0	1	0	1	0
Band 4.1-like protein 4B OS=Homo sapiens GN=EPB41L4B PE=2 SV=2	sp|Q9H329|E41LB_HUMAN	100 kDa	0.00034	0.00026	1	1	2	2	2	2	2	2
Histone H1.0 OS=Homo sapiens GN=H1F0 PE=1 SV=3	sp|P07305|H10_HUMAN	21 kDa	9.6e-05	7.5e-05	1	1	2	2	2	2	2	2
Tubulin beta-2A chain OS=Homo sapiens GN=TUBB2A PE=1 SV=1	sp|Q13885|TBB2A_HUMAN	50 kDa	0.0071	0.011	1	1	1	3	1	1	1	1
Tubulin alpha-3C/D chain OS=Homo sapiens GN=TUBA3C PE=1 SV=3	sp|Q13748|TBA3C_HUMAN	50 kDa	0.0048	0.0068	1	1	1	2	1	1	1	1
Cluster of 60S ribosomal protein L3 OS=Homo sapiens GN=RPL3 PE=1 SV=2 (sp|P39023|RL3_HUMAN)	sp|P39023|RL3_HUMAN [2]	46 kDa	4.8e-05	0.0033	1	1	1	87	1	18	1	28
60S ribosomal protein L13a OS=Homo sapiens GN=RPL13A PE=1 SV=2	sp|P40429|RL13A_HUMAN	24 kDa	4.8e-05	0.002	1	1	1	53	1	10	1	11
Histone H2B type 2-F OS=Homo sapiens GN=HIST2H2BF PE=1 SV=3	sp|Q5QNW6|H2B2F_HUMAN (+1)	14 kDa	0.0011	0.0012	1	1	1	2	1	1	1	1
ATP-dependent RNA helicase DDX54 OS=Homo sapiens GN=DDX54 PE=1 SV=2	sp|Q8TDD1|DDX54_HUMAN	99 kDa	4.8e-05	0.0029	1	1	1	78	1	31	1	35
Histone H2A type 2-C OS=Homo sapiens GN=HIST2H2AC PE=1 SV=4	sp|Q16777|H2A2C_HUMAN (+1)	14 kDa	0.00082	0.00075	1	1	1	1	1	1	1	1
Eukaryotic initiation factor 4A-I OS=Homo sapiens GN=EIF4A1 PE=1 SV=1	sp|P60842|IF4A1_HUMAN	46 kDa	0.00058	0.0019	1	1	1	5	1	3	1	3
rRNA 2'-O-methyltransferase fibrillarin OS=Homo sapiens GN=FBL PE=1 SV=2	sp|P22087|FBRL_HUMAN	34 kDa	0.00014	0.0021	1	1	1	4	1	1	1	1
60S ribosomal protein L35a OS=Homo sapiens GN=RPL35A PE=1 SV=2	sp|P18077|RL35A_HUMAN	13 kDa	4.8e-05	0.0014	1	1	1	36	1	7	1	11
Probable ATP-dependent RNA helicase DDX5 OS=Homo sapiens GN=DDX5 PE=1 SV=1	sp|P17844|DDX5_HUMAN	69 kDa	0.00014	0.0018	1	1	1	39	1	14	1	16
T-complex protein 1 subunit zeta OS=Homo sapiens GN=CCT6A PE=1 SV=3	sp|P40227|TCPZ_HUMAN	58 kDa	4.8e-05	0.0012	1	1	1	32	1	16	1	17
40S ribosomal protein S19 OS=Homo sapiens GN=RPS19 PE=1 SV=2	sp|P39019|RS19_HUMAN	16 kDa	4.8e-05	0.0013	1	1	1	35	1	12	1	16
Cluster of T-complex protein 1 subunit gamma OS=Homo sapiens GN=CCT3 PE=1 SV=4 (sp|P49368|TCPG_HUMAN)	sp|P49368|TCPG_HUMAN [2]	61 kDa	4.8e-05	0.00071	1	1	1	19	1	10	1	10
Cluster of ATP-dependent RNA helicase DDX18 OS=Homo sapiens GN=DDX18 PE=1 SV=2 (sp|Q9NVP1|DDX18_HUMAN)	sp|Q9NVP1|DDX18_HUMAN	75 kDa	4.8e-05	0.00086	1	1	1	23	1	8	1	11
ATP-dependent RNA helicase DDX18 OS=Homo sapiens GN=DDX18 PE=1 SV=2	sp|Q9NVP1|DDX18_HUMAN	75 kDa	4.8e-05	0.00086	1	1	1	21	1	7	1	10
Probable ATP-dependent RNA helicase DDX56 OS=Homo sapiens GN=DDX56 PE=1 SV=1	sp|Q9NY93|DDX56_HUMAN	62 kDa	0.00062	0.00056	1	1	1	6	1	3	1	3
Cofilin-1 OS=Homo sapiens GN=CFL1 PE=1 SV=1	tr|E9PK25|E9PK25_HUMAN	23 kDa	4.8e-05	0.00064	1	1	1	17	1	8	1	8
Cluster of DNA replication licensing factor MCM4 OS=Homo sapiens GN=MCM4 PE=1 SV=5 (sp|P33991|MCM4_HUMAN)	sp|P33991|MCM4_HUMAN [2]	97 kDa	4.8e-05	0.00068	1	1	1	18	1	13	1	14
DNA replication licensing factor MCM4 OS=Homo sapiens GN=MCM4 PE=1 SV=5	sp|P33991|MCM4_HUMAN	97 kDa	4.8e-05	0.00068	1	1	1	14	1	11	1	11
RRP12-like protein OS=Homo sapiens GN=RRP12 PE=1 SV=2	sp|Q5JTH9|RRP12_HUMAN	144 kDa	4.8e-05	0.00045	1	1	1	12	1	8	1	8
14-3-3 protein epsilon OS=Homo sapiens GN=YWHAE PE=1 SV=1	sp|P62258|1433E_HUMAN	29 kDa	0.00019	0.00026	1	1	1	3	1	2	1	2
Reticulocalbin-2 OS=Homo sapiens GN=RCN2 PE=1 SV=1	sp|Q14257|RCN2_HUMAN	37 kDa	4.8e-05	0.00049	1	1	1	13	1	5	1	6
Cluster of Serine/threonine-protein kinase A-Raf OS=Homo sapiens GN=ARAF PE=1 SV=2 (sp|P10398|ARAF_HUMAN)	sp|P10398|ARAF_HUMAN [3]	68 kDa	4.8e-05	0.00026	1	1	1	7	1	3	1	3
Serine/threonine-protein kinase A-Raf OS=Homo sapiens GN=ARAF PE=1 SV=2	sp|P10398|ARAF_HUMAN (+1)	68 kDa	4.8e-05	0.00026	1	1	1	6	1	2	1	2
Cluster of ATP synthase subunit beta, mitochondrial OS=Homo sapiens GN=ATP5B PE=1 SV=3 (sp|P06576|ATPB_HUMAN)	sp|P06576|ATPB_HUMAN	57 kDa	4.8e-05	0.00026	1	1	1	7	1	7	1	7
ATP synthase subunit beta, mitochondrial OS=Homo sapiens GN=ATP5B PE=1 SV=3	sp|P06576|ATPB_HUMAN	57 kDa	4.8e-05	0.00026	1	1	1	7	1	7	1	7
Leucine-rich repeat-containing protein 40 OS=Homo sapiens GN=LRRC40 PE=1 SV=1	sp|Q9H9A6|LRC40_HUMAN	68 kDa	4.8e-05	0.00019	1	1	1	5	1	4	1	4
Probable ATP-dependent RNA helicase DDX52 OS=Homo sapiens GN=DDX52 PE=1 SV=3	sp|Q9Y2R4|DDX52_HUMAN	68 kDa	4.8e-05	0.00038	1	1	1	9	1	6	1	6
Ribosome biogenesis protein NSA2 homolog OS=Homo sapiens GN=NSA2 PE=1 SV=1	sp|O95478|NSA2_HUMAN	30 kDa	4.8e-05	0.00038	1	1	1	10	1	4	1	4
DNA replication licensing factor MCM5 OS=Homo sapiens GN=MCM5 PE=1 SV=5	sp|P33992|MCM5_HUMAN	82 kDa	4.8e-05	0.00026	1	1	1	7	1	5	1	5
Transcription initiation factor TFIID subunit 2 OS=Homo sapiens GN=TAF2 PE=1 SV=3	sp|Q6P1X5|TAF2_HUMAN	137 kDa	4.8e-05	0.00015	1	1	1	4	1	2	1	2
F-box only protein 28 OS=Homo sapiens GN=FBXO28 PE=1 SV=1	sp|Q9NVF7|FBX28_HUMAN	41 kDa	4.8e-05	0.00011	1	1	1	3	1	2	1	2
Transcriptional repressor NF-X1 OS=Homo sapiens GN=NFX1 PE=1 SV=2	sp|Q12986|NFX1_HUMAN	124 kDa	4.8e-05	0.00015	1	1	1	3	1	2	1	2
T-complex protein 1 subunit eta OS=Homo sapiens GN=CCT7 PE=1 SV=2	sp|Q99832|TCPH_HUMAN	59 kDa	4.8e-05	0.00023	1	1	1	6	1	4	1	4
Tyrosine-protein phosphatase non-receptor type 13 OS=Homo sapiens GN=PTPN13 PE=1 SV=2	sp|Q12923|PTN13_HUMAN	277 kDa	4.8e-05	3.8e-05	1	1	1	1	1	1	1	1
Splicing factor U2AF 35 kDa subunit-like protein OS=Homo sapiens GN=U2AF1L5 PE=1 SV=1	sp|P0DN76|U2AF5_HUMAN (+1)	28 kDa	4.8e-05	0.00019	1	1	1	5	1	2	1	2
28S ribosomal protein S12, mitochondrial OS=Homo sapiens GN=MRPS12 PE=1 SV=1	sp|O15235|RT12_HUMAN	15 kDa	4.8e-05	0.00011	1	1	1	3	1	2	1	2
Cluster of CLIP-associating protein 2 OS=Homo sapiens GN=CLASP2 PE=1 SV=1 (tr|E7ERI8|E7ERI8_HUMAN)	tr|E7ERI8|E7ERI8_HUMAN [5]	166 kDa	4.8e-05	3.8e-05	1	1	1	1	1	1	1	1
Poly(rC)-binding protein 2 OS=Homo sapiens GN=PCBP2 PE=1 SV=1	sp|Q15366|PCBP2_HUMAN (+1)	39 kDa	9.6e-05	3.8e-05	1	1	1	1	1	1	1	1
40S ribosomal protein S3 OS=Homo sapiens GN=RPS3 PE=1 SV=2	sp|P23396|RS3_HUMAN	27 kDa	0.0013	0.0024	1	1	1	0	1	0	1	0
U4/U6.U5 tri-snRNP-associated protein 2 OS=Homo sapiens GN=USP39 PE=1 SV=2	sp|Q53GS9|SNUT2_HUMAN	65 kDa	0.00014	0.00034	1	1	1	0	1	0	1	0
Cluster of ADP ribosylation factor 1 OS=Toxoplasma gondii (strain ATCC 50861 / VEG) GN=BN1205_055320 PE=3 SV=1 (tr|V5B319|V5B319_TOXGV)	tr|V5B319|V5B319_TOXGV [5]	21 kDa	4.8e-05	7.5e-05	1	1	1	2	1	2	1	2
Keratin, type II microfibrillar, component 5 OS=Ovis aries PE=1 SV=1	sp|P25691|K2M3_SHEEP	55 kDa	0.0012	0.00015	1	0.84	0	0	0	0	0	0
Keratin, type I cytoskeletal 19 OS=Homo sapiens GN=KRT19 PE=1 SV=4	sp|P08727|K1C19_HUMAN	44 kDa	0.00086	0.0006	1	1	0	4	0	3	0	3
Keratin, type I cuticular Ha5 OS=Homo sapiens GN=KRT35 PE=2 SV=5	sp|Q92764|KRT35_HUMAN (+1)	50 kDa	0.00053	0.00015	1	0.49	0	0	0	0	0	0
RNA-binding protein 39 OS=Homo sapiens GN=RBM39 PE=1 SV=1	tr|G3XAC6|G3XAC6_HUMAN	48 kDa	0.0029	0.0029	1	1	0	5	0	1	0	3
60S ribosomal protein L3 OS=Homo sapiens GN=RPL3 PE=1 SV=2	sp|P39023|RL3_HUMAN	46 kDa	4.8e-05	0.0033	1	1	0	25	0	4	0	8
40S ribosomal protein S3a OS=Homo sapiens GN=RPS3A PE=1 SV=2	sp|P61247|RS3A_HUMAN	30 kDa	0.0026	0.0025	1	1	0	3	0	1	0	1
60S ribosomal protein L23a OS=Homo sapiens GN=RPL23A PE=1 SV=1	sp|P62750|RL23A_HUMAN	18 kDa	0.0018	0.002	1	1	0	6	0	2	0	3
Nucleolar protein of 40 kDa OS=Homo sapiens GN=ZCCHC17 PE=1 SV=1	tr|A0A087WXF8|A0A087WXF8_HUMAN	30 kDa	0.00091	0.00071	1	1	0	0	0	0	0	0
Ensconsin OS=Homo sapiens GN=MAP7 PE=1 SV=1	sp|Q14244|MAP7_HUMAN	84 kDa	0.0015	0.00045	1	1	0	1	0	1	0	1
40S ribosomal protein S10 OS=Homo sapiens GN=RPS10 PE=1 SV=1	sp|P46783|RS10_HUMAN	19 kDa	0.00024	0.0009	1	1	0	4	0	2	0	3
Baculoviral IAP repeat-containing protein 2 OS=Homo sapiens GN=BIRC2 PE=1 SV=2	sp|Q13490|BIRC2_HUMAN	70 kDa	0.0015	0	1	0	0	0	0	0	0	0
Baculoviral IAP repeat-containing protein 2 OS=Homo sapiens GN=BIRC2 PE=1 SV=1	tr|E9PMH5|E9PMH5_HUMAN	68 kDa	0.0015	0	1	0	0	0	0	0	0	0
Serine/arginine repetitive matrix protein 2 OS=Homo sapiens GN=SRRM2 PE=1 SV=2	sp|Q9UQ35|SRRM2_HUMAN	300 kDa	0.00043	0.00038	1	1	0	1	0	1	0	1
Histone H3.1 OS=Homo sapiens GN=HIST1H3A PE=1 SV=2	sp|P68431|H31_HUMAN (+2)	15 kDa	0.00029	0.00038	1	1	0	3	0	1	0	1
T-complex protein 1 subunit gamma OS=Homo sapiens GN=CCT3 PE=1 SV=4	sp|P49368|TCPG_HUMAN	61 kDa	4.8e-05	0.00071	1	1	0	0	0	0	0	0
Cluster of Cyclin-dependent kinase 1 OS=Homo sapiens GN=CDK1 PE=1 SV=3 (sp|P06493|CDK1_HUMAN)	sp|P06493|CDK1_HUMAN [4]	34 kDa	9.6e-05	0.00068	1	1	0	15	0	8	0	10
Serine/threonine-protein kinase MARK2 OS=Homo sapiens GN=MARK2 PE=1 SV=2	sp|Q7KZI7|MARK2_HUMAN (+1)	88 kDa	0.00029	0.00045	1	1	0	2	0	1	0	1
Receptor of activated protein C kinase 1 OS=Homo sapiens GN=RACK1 PE=1 SV=3	sp|P63244|RACK1_HUMAN	35 kDa	0.00014	0.0003	1	1	0	1	0	1	0	1
Pachytene checkpoint protein 2 homolog OS=Homo sapiens GN=TRIP13 PE=1 SV=2	sp|Q15645|PCH2_HUMAN	49 kDa	9.6e-05	3.8e-05	1	1	0	0	0	0	0	0
Lysozyme C OS=Homo sapiens GN=LYZ PE=1 SV=1	sp|P61626|LYSC_HUMAN	17 kDa	0.00024	3.8e-05	1	0.98	0	0	0	0	0	0
Phenylalanine--tRNA ligase alpha subunit OS=Homo sapiens GN=FARSA PE=1 SV=1	tr|K7ER00|K7ER00_HUMAN	62 kDa	9.6e-05	0.00026	1	1	0	3	0	2	0	3
Heterogeneous nuclear ribonucleoprotein H OS=Homo sapiens GN=HNRNPH1 PE=1 SV=4	sp|P31943|HNRH1_HUMAN (+2)	49 kDa	0.00019	0.00071	0.99	1	1	6	1	2	1	2
MAP/microtubule affinity-regulating kinase 4 OS=Homo sapiens GN=MARK4 PE=1 SV=1	sp|Q96L34|MARK4_HUMAN	83 kDa	9.6e-05	0.00023	0.99	1	1	6	1	3	1	4
MAP7 domain-containing protein 3 OS=Homo sapiens GN=MAP7D3 PE=1 SV=2	sp|Q8IWC1|MA7D3_HUMAN	98 kDa	4.8e-05	3.8e-05	0.99	1	1	1	1	1	1	1
Mannosyl-oligosaccharide glucosidase OS=Homo sapiens GN=MOGS PE=1 SV=5	sp|Q13724|MOGS_HUMAN	92 kDa	4.8e-05	0	0.99	0	1	0	1	0	1	0
Uncharacterized protein OS=Homo sapiens PE=1 SV=1	tr|A0A0B4J269|A0A0B4J269_HUMAN	88 kDa	0.0046	0.0072	0.99	1	0	0	0	0	0	0
Keratin, type II cuticular Hb5 OS=Homo sapiens GN=KRT85 PE=1 SV=1	tr|F5GYI5|F5GYI5_HUMAN	33 kDa	0.001	7.5e-05	0.99	0.83	0	0	0	0	0	0
60S ribosomal protein L18 OS=Homo sapiens GN=RPL18 PE=1 SV=2	sp|Q07020|RL18_HUMAN	22 kDa	0.00029	0.0023	0.99	1	0	31	0	3	0	5
Cyclin-dependent kinase 1 OS=Homo sapiens GN=CDK1 PE=1 SV=3	sp|P06493|CDK1_HUMAN (+1)	34 kDa	9.6e-05	0.00068	0.99	1	0	13	0	7	0	9
Immunoglobulin kappa variable 2-28 OS=Homo sapiens GN=IGKV2-28 PE=3 SV=1	sp|A0A075B6P5|KV228_HUMAN (+1)	13 kDa	0.00029	0.00023	0.99	0.37	0	0	0	0	0	0
Cluster of Pre-mRNA-splicing factor ATP-dependent RNA helicase DHX15 OS=Homo sapiens GN=DHX15 PE=1 SV=2 (sp|O43143|DHX15_HUMAN)	sp|O43143|DHX15_HUMAN [4]	91 kDa	9.6e-05	0.0026	0.98	1	2	69	1	25	1	31
Pre-mRNA-splicing factor ATP-dependent RNA helicase DHX15 OS=Homo sapiens GN=DHX15 PE=1 SV=2	sp|O43143|DHX15_HUMAN	91 kDa	9.6e-05	0.0026	0.98	1	2	60	1	21	1	25
Heterogeneous nuclear ribonucleoproteins C1/C2 OS=Homo sapiens GN=HNRNPC PE=1 SV=4	sp|P07910|HNRPC_HUMAN (+3)	34 kDa	9.6e-05	0.00045	0.98	1	2	7	1	3	1	3
Medium-chain specific acyl-CoA dehydrogenase, mitochondrial OS=Homo sapiens GN=ACADM PE=1 SV=1	sp|P11310|ACADM_HUMAN (+2)	47 kDa	9.6e-05	3.8e-05	0.98	1	2	1	1	1	1	1
Leucine-rich repeat-containing protein 59 OS=Homo sapiens GN=LRRC59 PE=1 SV=1	sp|Q96AG4|LRC59_HUMAN	35 kDa	9.6e-05	0.00011	0.98	1	2	3	1	2	1	2
Nucleolar protein 58 OS=Homo sapiens GN=NOP58 PE=1 SV=1	sp|Q9Y2X3|NOP58_HUMAN	60 kDa	4.8e-05	0.00098	0.98	1	1	26	1	12	1	15
BAG family molecular chaperone regulator 2 OS=Homo sapiens GN=BAG2 PE=1 SV=1	sp|O95816|BAG2_HUMAN	24 kDa	4.8e-05	0.00011	0.98	1	1	3	1	2	1	2
Transcription initiation factor IIB OS=Homo sapiens GN=GTF2B PE=1 SV=1	sp|Q00403|TF2B_HUMAN	35 kDa	4.8e-05	0	0.98	0	1	0	1	0	1	0
Ryanodine receptor 1 OS=Homo sapiens GN=RYR1 PE=1 SV=3	sp|P21817|RYR1_HUMAN	565 kDa	4.8e-05	0	0.98	0	1	0	1	0	1	0
Acetolactate synthase-like protein OS=Homo sapiens GN=ILVBL PE=1 SV=2	sp|A1L0T0|ILVBL_HUMAN (+2)	68 kDa	4.8e-05	0	0.98	0	1	0	1	0	1	0
Disks large homolog 3 OS=Homo sapiens GN=DLG3 PE=1 SV=2	sp|Q92796|DLG3_HUMAN (+1)	90 kDa	4.8e-05	0	0.98	0	1	0	1	0	1	0
Bleomycin hydrolase OS=Homo sapiens GN=BLMH PE=1 SV=1	sp|Q13867|BLMH_HUMAN	53 kDa	4.8e-05	0	0.98	0	1	0	1	0	1	0
Diablo homolog, mitochondrial OS=Homo sapiens GN=DIABLO PE=1 SV=1	sp|Q9NR28|DBLOH_HUMAN (+3)	27 kDa	4.8e-05	0	0.98	0	1	0	1	0	1	0
Alpha-centractin OS=Homo sapiens GN=ACTR1A PE=1 SV=1	sp|P61163|ACTZ_HUMAN	43 kDa	9.6e-05	0	0.98	0	1	0	1	0	1	0
Tubulin alpha-4A chain OS=Homo sapiens GN=TUBA4A PE=1 SV=1	sp|P68366|TBA4A_HUMAN	50 kDa	0.0049	0.0073	0.98	1	0	0	0	0	0	0
E3 ubiquitin-protein ligase RNF138 OS=Homo sapiens GN=RNF138 PE=1 SV=1	sp|Q8WVD3|RN138_HUMAN (+3)	28 kDa	0.00014	3.8e-05	0.97	0.96	3	1	1	1	1	1
Splicing factor 45 OS=Homo sapiens GN=RBM17 PE=1 SV=1	sp|Q96I25|SPF45_HUMAN	45 kDa	9.6e-05	0.00094	0.97	1	2	25	1	11	1	13
Putative methyltransferase C9orf114 OS=Homo sapiens GN=C9orf114 PE=1 SV=3	sp|Q5T280|CI114_HUMAN	42 kDa	9.6e-05	3.8e-05	0.97	0.96	2	1	1	1	1	1
mRNA-capping enzyme OS=Homo sapiens GN=RNGTT PE=1 SV=1	sp|O60942|MCE1_HUMAN	69 kDa	9.6e-05	7.5e-05	0.97	1	2	2	1	2	1	2
Protein S100-A8 OS=Homo sapiens GN=S100A8 PE=1 SV=1	sp|P05109|S10A8_HUMAN	11 kDa	9.6e-05	0	0.97	0	2	0	1	0	1	0
Adhesion G protein-coupled receptor A3 OS=Homo sapiens GN=ADGRA3 PE=1 SV=2	sp|Q8IWK6|AGRA3_HUMAN	146 kDa	9.6e-05	3.8e-05	0.97	0.98	2	1	1	1	2	1
Leucine-rich repeat-containing protein 41 OS=Homo sapiens GN=LRRC41 PE=1 SV=1	tr|A0A087WTU1|A0A087WTU1_HUMAN	67 kDa	9.6e-05	7.5e-05	0.97	0.96	2	2	1	1	1	1
Cluster of Hemoglobin subunit beta OS=Homo sapiens GN=HBB PE=1 SV=2 (sp|P68871|HBB_HUMAN)	sp|P68871|HBB_HUMAN [2]	16 kDa	9.6e-05	7.5e-05	0.97	0.97	2	2	1	1	1	1
Cluster of 60S ribosomal protein L12 OS=Homo sapiens GN=RPL12 PE=1 SV=1 (sp|P30050|RL12_HUMAN)	sp|P30050|RL12_HUMAN	18 kDa	4.8e-05	0.00071	0.97	1	1	19	1	6	1	9
60S ribosomal protein L12 OS=Homo sapiens GN=RPL12 PE=1 SV=1	sp|P30050|RL12_HUMAN	18 kDa	4.8e-05	0.00071	0.97	1	1	18	1	5	1	8
Nucleosome assembly protein 1-like 1 OS=Homo sapiens GN=NAP1L1 PE=1 SV=1	sp|P55209|NP1L1_HUMAN (+5)	45 kDa	4.8e-05	0.00015	0.97	1	1	3	1	3	1	3
40S ribosomal protein SA OS=Homo sapiens GN=RPSA PE=1 SV=4	sp|P08865|RSSA_HUMAN (+2)	33 kDa	4.8e-05	7.5e-05	0.97	1	1	2	1	2	1	2
Coiled-coil domain-containing protein 137 OS=Homo sapiens GN=CCDC137 PE=1 SV=1	sp|Q6PK04|CC137_HUMAN	33 kDa	4.8e-05	0.00011	0.97	1	1	3	1	2	1	2
tRNA (uracil-5-)-methyltransferase homolog A OS=Homo sapiens GN=TRMT2A PE=1 SV=2	sp|Q8IZ69|TRM2A_HUMAN (+1)	69 kDa	4.8e-05	3.8e-05	0.97	0.98	1	1	1	1	1	1
Ornithine aminotransferase, mitochondrial OS=Homo sapiens GN=OAT PE=1 SV=1	sp|P04181|OAT_HUMAN	49 kDa	4.8e-05	3.8e-05	0.97	1	1	1	1	1	1	1
39S ribosomal protein L4, mitochondrial OS=Homo sapiens GN=MRPL4 PE=1 SV=1	sp|Q9BYD3|RM04_HUMAN (+1)	35 kDa	4.8e-05	3.8e-05	0.97	1	1	1	1	1	1	1
Cluster of Eukaryotic translation initiation factor 5A-1 OS=Homo sapiens GN=EIF5A PE=1 SV=2 (sp|P63241|IF5A1_HUMAN)	sp|P63241|IF5A1_HUMAN [4]	17 kDa	4.8e-05	7.5e-05	0.97	1	1	2	1	1	1	1
Active regulator of SIRT1 OS=Homo sapiens GN=RPS19BP1 PE=1 SV=1	sp|Q86WX3|AROS_HUMAN	15 kDa	4.8e-05	3.8e-05	0.97	0.96	1	1	1	1	1	1
Ribosomal protein 63, mitochondrial OS=Homo sapiens GN=MRPL57 PE=1 SV=1	sp|Q9BQC6|RT63_HUMAN	12 kDa	4.8e-05	3.8e-05	0.97	0.93	1	1	1	1	1	1
H/ACA ribonucleoprotein complex subunit 2 OS=Homo sapiens GN=NHP2 PE=1 SV=1	sp|Q9NX24|NHP2_HUMAN (+3)	17 kDa	4.8e-05	3.8e-05	0.97	0.96	1	1	1	1	1	1
Citrate synthase, mitochondrial OS=Homo sapiens GN=CS PE=1 SV=2	sp|O75390|CISY_HUMAN (+1)	52 kDa	4.8e-05	0	0.97	0	1	0	1	0	1	0
Box C/D snoRNA protein 1 OS=Homo sapiens GN=ZNHIT6 PE=1 SV=1	sp|Q9NWK9|BCD1_HUMAN	54 kDa	4.8e-05	0	0.97	0	1	0	1	0	1	0
Putative vacuolar protein sorting 11 carboxy-terminal protein OS=Toxoplasma gondii (strain ATCC 50861 / VEG) GN=TGVEG_230220 PE=4 SV=1	tr|V4ZUI3|V4ZUI3_TOXGV	137 kDa	4.8e-05	0	0.97	0	1	0	1	0	1	0
Immunoglobulin J chain OS=Homo sapiens GN=JCHAIN PE=1 SV=4	sp|P01591|IGJ_HUMAN (+3)	18 kDa	4.8e-05	0	0.97	0	1	0	1	0	1	0
Arginase-1 OS=Homo sapiens GN=ARG1 PE=1 SV=2	sp|P05089|ARGI1_HUMAN	35 kDa	4.8e-05	0	0.97	0	1	0	1	0	1	0
Prohibitin OS=Homo sapiens GN=PHB PE=1 SV=1	sp|P35232|PHB_HUMAN (+4)	30 kDa	4.8e-05	0	0.97	0	1	0	1	0	1	0
Corneodesmosin OS=Homo sapiens GN=CDSN PE=1 SV=3	sp|Q15517|CDSN_HUMAN (+2)	52 kDa	4.8e-05	0	0.97	0	1	0	1	0	1	0
3'-5' exoribonuclease 1 OS=Homo sapiens GN=ERI1 PE=1 SV=3	sp|Q8IV48|ERI1_HUMAN	40 kDa	4.8e-05	0	0.97	0	1	0	1	0	1	0
Splicing regulatory glutamine/lysine-rich protein 1 OS=Homo sapiens GN=SREK1 PE=1 SV=1	tr|A0A087WY03|A0A087WY03_HUMAN (+1)	11 kDa	4.8e-05	0	0.97	0	1	0	1	0	1	0
Protein-L-isoaspartate(D-aspartate) O-methyltransferase OS=Homo sapiens GN=PCMT1 PE=1 SV=4	sp|P22061|PIMT_HUMAN (+3)	25 kDa	4.8e-05	0	0.97	0	1	0	1	0	1	0
Cluster of Importin-5 OS=Homo sapiens GN=IPO5 PE=1 SV=4 (sp|O00410|IPO5_HUMAN)	sp|O00410|IPO5_HUMAN [2]	124 kDa	4.8e-05	3.8e-05	0.97	0.98	1	1	1	1	1	1
Trifunctional enzyme subunit alpha, mitochondrial OS=Homo sapiens GN=HADHA PE=1 SV=2	sp|P40939|ECHA_HUMAN	83 kDa	4.8e-05	0.0014	0.96	1	1	37	1	19	1	21
Inter-alpha-trypsin inhibitor heavy chain H4 OS=Homo sapiens GN=ITIH4 PE=1 SV=4	sp|Q14624|ITIH4_HUMAN (+1)	103 kDa	4.8e-05	0	0.96	0	1	0	1	0	1	0
Elongation factor 1-alpha OS=Toxoplasma gondii (strain ATCC 50861 / VEG) GN=BN1205_013060 PE=3 SV=1	tr|A0A0F7US18|A0A0F7US18_TOXGV	49 kDa	0.0013	0.0014	0.96	0.89	0	0	0	0	0	0
60S ribosomal protein L26-like 1 OS=Homo sapiens GN=RPL26L1 PE=1 SV=1	sp|Q9UNX3|RL26L_HUMAN	17 kDa	0.0012	0.0012	0.96	1	0	1	0	1	0	1
14-3-3 protein zeta/delta OS=Homo sapiens GN=YWHAZ PE=1 SV=1	sp|P63104|1433Z_HUMAN	28 kDa	0.00024	0.00019	0.96	1	0	0	0	0	0	0
Vacuolar protein sorting-associated protein 13A OS=Homo sapiens GN=VPS13A PE=1 SV=2	sp|Q96RL7|VP13A_HUMAN	360 kDa	0.00014	0.00011	0.95	0.96	3	3	1	1	1	1
Protein unc-119 homolog A OS=Homo sapiens GN=UNC119 PE=1 SV=1	sp|Q13432|U119A_HUMAN	27 kDa	4.8e-05	0	0.95	0	1	0	1	0	1	0
Keratin, type I cytoskeletal 15 OS=Ovis aries GN=KRT15 PE=2 SV=1	sp|O77727|K1C15_SHEEP	49 kDa	0.0026	0.0013	0.95	0.27	0	0	0	0	0	0
Tubulin alpha chain OS=Toxoplasma gondii (strain ATCC 50861 / VEG) GN=BN1205_101500 PE=3 SV=1	tr|B9PJD4|B9PJD4_TOXGV	50 kDa	0.0012	0.0024	0.95	1	0	0	0	0	0	0
Haptoglobin OS=Homo sapiens GN=HP PE=1 SV=1	tr|A0A087WU08|A0A087WU08_HUMAN	31 kDa	0.00014	0	0.95	0	0	0	0	0	0	0
NF-kappa-B inhibitor beta OS=Homo sapiens GN=NFKBIB PE=1 SV=2	sp|Q15653|IKBB_HUMAN (+3)	38 kDa	0.00014	3.8e-05	0.94	0.47	3	1	1	1	1	1
Carbonic anhydrase 6 OS=Homo sapiens GN=CA6 PE=1 SV=3	sp|P23280|CAH6_HUMAN	35 kDa	9.6e-05	7.5e-05	0.94	0.89	2	2	1	1	1	1
T-complex protein 1 subunit beta OS=Homo sapiens GN=CCT2 PE=1 SV=4	sp|P78371|TCPB_HUMAN (+1)	57 kDa	4.8e-05	0.00015	0.94	1	1	4	1	3	1	3
Lysophospholipase-like protein 1 OS=Homo sapiens GN=LYPLAL1 PE=1 SV=3	sp|Q5VWZ2|LYPL1_HUMAN	26 kDa	4.8e-05	0	0.94	0	1	0	1	0	1	0
Transmembrane protein 260 OS=Homo sapiens GN=TMEM260 PE=2 SV=3	sp|Q9NX78|TM260_HUMAN	80 kDa	4.8e-05	0	0.94	0	1	0	1	0	1	0
Elongation factor 1-alpha 2 OS=Homo sapiens GN=EEF1A2 PE=1 SV=1	sp|Q05639|EF1A2_HUMAN	50 kDa	0.0025	0.0022	0.94	0.96	0	0	0	0	0	0
Rho-associated protein kinase 1 OS=Homo sapiens GN=ROCK1 PE=1 SV=1	REVERSE_sp|Q13464|ROCK1_HUMAN-R	158 kDa	4.8e-05	0	0.94	0	0	0	0	0	0	0
4-hydroxy-3-methylbut-2-en-1-yl diphosphate synthase OS=Toxoplasma gondii (strain ATCC 50861 / VEG) GN=BN1205_072420 PE=3 SV=1	REVERSE_tr|B9QAS6|B9QAS6_TOXGV-R	141 kDa	9.6e-05	7.5e-05	0.93	0.93	2	2	1	1	1	1
DEP domain-containing protein 1B OS=Homo sapiens GN=DEPDC1B PE=1 SV=2	sp|Q8WUY9|DEP1B_HUMAN	62 kDa	4.8e-05	0	0.93	0	1	0	1	0	1	0
60S ribosomal protein L10 OS=Homo sapiens GN=RPL10 PE=1 SV=4	sp|P27635|RL10_HUMAN	25 kDa	0.0024	0.0029	0.93	0.9	0	0	0	0	0	0
Spermatogenesis-associated protein 7 OS=Homo sapiens GN=SPATA7 PE=1 SV=3	sp|Q9P0W8|SPAT7_HUMAN	68 kDa	9.6e-05	0	0.92	0	2	0	1	0	1	0
Protein polybromo-1 OS=Homo sapiens GN=PBRM1 PE=1 SV=1	sp|Q86U86|PB1_HUMAN	193 kDa	4.8e-05	0	0.92	0	1	0	1	0	1	0
Dimethyladenosine transferase 1, mitochondrial OS=Homo sapiens GN=TFB1M PE=1 SV=1	sp|Q8WVM0|TFB1M_HUMAN	40 kDa	4.8e-05	0	0.92	0	1	0	1	0	1	0
U2 snRNP-associated SURP motif-containing protein OS=Homo sapiens GN=U2SURP PE=1 SV=2	sp|O15042|SR140_HUMAN	118 kDa	4.8e-05	0.0019	0.91	1	1	50	1	24	1	27
39S ribosomal protein L41, mitochondrial OS=Homo sapiens GN=MRPL41 PE=1 SV=1	sp|Q8IXM3|RM41_HUMAN	15 kDa	4.8e-05	7.5e-05	0.91	1	1	2	1	1	1	1
Histone H2A type 1 OS=Homo sapiens GN=HIST1H2AG PE=1 SV=2	sp|P0C0S8|H2A1_HUMAN (+6)	14 kDa	0.00077	0.00075	0.91	1	0	1	0	1	0	1
Sclerostin OS=Homo sapiens GN=SOST PE=1 SV=1	sp|Q9BQB4|SOST_HUMAN	24 kDa	0.00014	3.8e-05	0.9	0.88	3	1	1	1	1	1
39S ribosomal protein L9, mitochondrial OS=Homo sapiens GN=MRPL9 PE=1 SV=2	sp|Q9BYD2|RM09_HUMAN (+1)	30 kDa	9.6e-05	0	0.9	0	2	0	1	0	1	0
Uncharacterized protein OS=Toxoplasma gondii (strain ATCC 50861 / VEG) GN=BN1205_011590 PE=4 SV=1	REVERSE_tr|B9QIF7|B9QIF7_TOXGV-R	46 kDa	4.8e-05	7.5e-05	0.9	0.88	1	2	1	1	1	1
Protein kinase (Incomplete catalytic triad) OS=Toxoplasma gondii (strain ATCC 50861 / VEG) GN=BN1205_090880 PE=4 SV=1	tr|A0A125YPE3|A0A125YPE3_TOXGV	230 kDa	4.8e-05	0	0.9	0	1	0	1	0	1	0
Peptidyl-prolyl cis-trans isomerase-like 4 OS=Homo sapiens GN=PPIL4 PE=1 SV=1	sp|Q8WUA2|PPIL4_HUMAN	57 kDa	4.8e-05	3.8e-05	0.9	0.96	1	1	1	1	1	1
WD repeat-containing protein 34 (Fragment) OS=Homo sapiens GN=WDR34 PE=1 SV=1	tr|A2A3F9|A2A3F9_HUMAN	29 kDa	4.8e-05	0	0.9	0	1	0	1	0	1	0
39S ribosomal protein L16, mitochondrial OS=Homo sapiens GN=MRPL16 PE=1 SV=1	sp|Q9NX20|RM16_HUMAN	28 kDa	4.8e-05	0	0.9	0	1	0	1	0	1	0
Nucleolar protein of 40 kDa OS=Homo sapiens GN=ZCCHC17 PE=1 SV=1	sp|Q9NP64|NO40_HUMAN	28 kDa	0.00091	0.00075	0.9	1	0	1	0	1	0	1
Cluster of Tyrosine-protein kinase Lck OS=Homo sapiens GN=LCK PE=1 SV=6 (sp|P06239|LCK_HUMAN)	sp|P06239|LCK_HUMAN [11]	58 kDa	9.6e-05	0.00011	0.9	1	0	0	0	0	0	0
Cluster of Programmed cell death protein 4 OS=Homo sapiens GN=PDCD4 PE=1 SV=2 (sp|Q53EL6|PDCD4_HUMAN)	sp|Q53EL6|PDCD4_HUMAN	52 kDa	4.8e-05	0.00023	0.89	1	1	6	1	4	1	4
Endoplasmin OS=Homo sapiens GN=HSP90B1 PE=1 SV=1	sp|P14625|ENPL_HUMAN	92 kDa	9.6e-05	0.00015	0.88	0.55	0	1	0	1	0	1
Cluster of Guanine nucleotide-binding protein subunit beta-4 OS=Homo sapiens GN=GNB4 PE=1 SV=3 (sp|Q9HAV0|GBB4_HUMAN)	sp|Q9HAV0|GBB4_HUMAN	38 kDa	4.8e-05	3.8e-05	0.87	1	1	1	1	1	1	1
CLIP-associating protein 2 OS=Homo sapiens GN=CLASP2 PE=1 SV=1	tr|E7ERI8|E7ERI8_HUMAN (+1)	166 kDa	4.8e-05	3.8e-05	0.86	0.88	0	0	0	0	0	0
Very-long-chain enoyl-CoA reductase OS=Homo sapiens GN=TECR PE=1 SV=1	sp|Q9NZ01|TECR_HUMAN (+2)	36 kDa	9.6e-05	0	0.86	0	0	0	0	0	0	0
Tubulin beta-8 chain OS=Homo sapiens GN=TUBB8 PE=1 SV=2	sp|Q3ZCM7|TBB8_HUMAN	50 kDa	0.0031	0.0046	0.85	0.99	0	0	0	0	0	0
Nucleolar protein of 40 kDa OS=Homo sapiens GN=ZCCHC17 PE=1 SV=1	tr|A0A0D9SEW3|A0A0D9SEW3_HUMAN	28 kDa	0.00091	0.00075	0.85	1	0	1	0	1	0	1
Eukaryotic initiation factor 4A-I (Fragment) OS=Homo sapiens GN=EIF4A1 PE=1 SV=1	tr|J3KSZ0|J3KSZ0_HUMAN	27 kDa	0.00014	0.001	0.85	0.84	0	0	0	0	0	0
RNA demethylase ALKBH5 OS=Homo sapiens GN=ALKBH5 PE=1 SV=2	sp|Q6P6C2|ALKB5_HUMAN	44 kDa	9.6e-05	7.5e-05	0.84	0.91	2	2	1	1	1	1
Programmed cell death protein 4 OS=Homo sapiens GN=PDCD4 PE=1 SV=2	sp|Q53EL6|PDCD4_HUMAN	52 kDa	4.8e-05	0.00023	0.84	1	0	3	0	2	0	2
Coatomer subunit delta OS=Homo sapiens GN=ARCN1 PE=1 SV=1	sp|P48444|COPD_HUMAN (+1)	57 kDa	4.8e-05	3.8e-05	0.82	0.98	1	1	1	1	1	1
U3 small nucleolar RNA-associated protein 14 homolog A OS=Homo sapiens GN=UTP14A PE=1 SV=1	sp|Q9BVJ6|UT14A_HUMAN	88 kDa	0.00019	0.00019	0.81	1	0	1	0	1	0	1
SWI/SNF complex subunit SWI3 OS=Toxoplasma gondii (strain ATCC 50861 / VEG) GN=BN1205_033990 PE=4 SV=1	REVERSE_tr|B9QG90|B9QG90_TOXGV-R	84 kDa	9.6e-05	0	0.79	0	0	0	0	0	0	0
TNF receptor-associated factor 3 OS=Homo sapiens GN=TRAF3 PE=1 SV=2	sp|Q13114|TRAF3_HUMAN	64 kDa	9.6e-05	0	0.77	0	0	0	0	0	0	0
Eukaryotic initiation factor 4A-III OS=Homo sapiens GN=EIF4A3 PE=1 SV=4	sp|P38919|IF4A3_HUMAN	47 kDa	9.6e-05	0.00019	0.75	0.99	0	0	0	0	0	0
TNF receptor-associated factor 3 OS=Homo sapiens GN=TRAF3 PE=1 SV=1	tr|A6NHG8|A6NHG8_HUMAN	62 kDa	9.6e-05	0	0.75	0	0	0	0	0	0	0
Cancer-related nucleoside-triphosphatase OS=Homo sapiens GN=NTPCR PE=1 SV=1	sp|Q9BSD7|NTPCR_HUMAN (+1)	21 kDa	4.8e-05	7.5e-05	0.74	0.96	1	2	1	1	1	1
40S ribosomal protein S3a (Fragment) OS=Homo sapiens GN=RPS3A PE=1 SV=1	tr|D6RG13|D6RG13_HUMAN	26 kDa	0.0024	0.0022	0.73	0.77	0	0	0	0	0	0
Probable ATP-dependent RNA helicase DDX17 OS=Homo sapiens GN=DDX17 PE=1 SV=2	sp|Q92841|DDX17_HUMAN	80 kDa	9.6e-05	0.00071	0.73	1	0	9	0	6	0	6
Annexin A2 OS=Homo sapiens GN=ANXA2 PE=1 SV=2	sp|P07355|ANXA2_HUMAN (+13)	39 kDa	4.8e-05	0	0.72	0	1	0	1	0	1	0
60S ribosomal protein L28 OS=Homo sapiens GN=RPL28 PE=1 SV=1	tr|H0YKD8|H0YKD8_HUMAN	19 kDa	0.0017	0.0021	0.72	0.59	0	0	0	0	0	0
Keratin, type II cuticular Hb5 OS=Homo sapiens GN=KRT85 PE=1 SV=1	sp|P78386|KRT85_HUMAN	56 kDa	0.0018	0.00023	0.71	0.07	0	0	0	0	0	0
Cullin-associated NEDD8-dissociated protein 1 OS=Homo sapiens GN=CAND1 PE=1 SV=2	sp|Q86VP6|CAND1_HUMAN	136 kDa	4.8e-05	0.00023	0.7	1	1	6	1	2	1	2
RNA pseudouridine synthase superfamily protein OS=Toxoplasma gondii (strain ATCC 50861 / VEG) GN=TGVEG_202640 PE=4 SV=1	REVERSE_tr|V5BBW1|V5BBW1_TOXGV-R	244 kDa	9.6e-05	0	0.68	0	0	0	0	0	0	0
Peroxisomal sarcosine oxidase OS=Homo sapiens GN=PIPOX PE=1 SV=2	sp|Q9P0Z9|SOX_HUMAN	44 kDa	9.6e-05	0	0.67	0	2	0	1	0	1	0
Protein-tyrosine kinase 6 OS=Homo sapiens GN=PTK6 PE=1 SV=1	REVERSE_sp|Q13882|PTK6_HUMAN-R	52 kDa	4.8e-05	0	0.65	0	1	0	1	0	1	0
40S ribosomal protein S27-like OS=Homo sapiens GN=RPS27L PE=1 SV=3	sp|Q71UM5|RS27L_HUMAN (+2)	9 kDa	0.00024	0.00034	0.65	1	0	1	0	1	0	1
Enhancer of filamentation 1 OS=Homo sapiens GN=NEDD9 PE=1 SV=1	sp|Q14511|CASL_HUMAN	93 kDa	0.00034	0	0.63	0	0	0	0	0	0	0
FRAS1-related extracellular matrix protein 2 OS=Homo sapiens GN=FREM2 PE=1 SV=2	REVERSE_sp|Q5SZK8|FREM2_HUMAN-R	351 kDa	4.8e-05	3.8e-05	0.62	0.39	1	1	1	1	1	1
Heat shock 70 kDa protein 1-like (Fragment) OS=Homo sapiens GN=HSPA1L PE=1 SV=1	tr|Q53FA3|Q53FA3_HUMAN	70 kDa	0.0029	0.0023	0.6	0.93	0	0	0	0	0	0
Probable RNA-binding protein 23 OS=Homo sapiens GN=RBM23 PE=1 SV=1	sp|Q86U06|RBM23_HUMAN	49 kDa	0.00038	0.00041	0.6	1	0	0	0	0	0	0
ADP/ATP translocase 1 OS=Homo sapiens GN=SLC25A4 PE=1 SV=4	sp|P12235|ADT1_HUMAN	33 kDa	0.00053	0.00041	0.6	0.62	0	0	0	0	0	0
Histone H2B type 1-A OS=Homo sapiens GN=HIST1H2BA PE=1 SV=3	sp|Q96A08|H2B1A_HUMAN	14 kDa	0.00072	0.00064	0.58	0.29	0	0	0	0	0	0
Keratin, type I cytoskeletal 28 OS=Homo sapiens GN=KRT28 PE=1 SV=2	sp|Q7Z3Y7|K1C28_HUMAN	51 kDa	0.0017	0.0013	0.57	0.07	0	0	0	0	0	0
Heat shock cognate 71 kDa protein (Fragment) OS=Homo sapiens GN=HSPA8 PE=1 SV=8	tr|E9PK54|E9PK54_HUMAN	20 kDa	0.0011	0.0017	0.57	0.99	0	0	0	0	0	0
GIMAP1-GIMAP5 readthrough OS=Homo sapiens GN=GIMAP1-GIMAP5 PE=1 SV=1	tr|A0A087WTJ2|A0A087WTJ2_HUMAN	57 kDa	4.8e-05	0	0.56	0	1	0	1	0	1	0
Uncharacterized protein OS=Toxoplasma gondii (strain ATCC 50861 / VEG) GN=BN1205_011560 PE=4 SV=1	REVERSE_tr|V4Z7A2|V4Z7A2_TOXGV-R	121 kDa	0.00019	0	0.56	0	0	0	0	0	0	0
Keratin, type II cytoskeletal 5 (Fragment) OS=Homo sapiens GN=KRT5 PE=1 SV=1	tr|H0YI76|H0YI76_HUMAN	23 kDa	0.0024	0.0011	0.55	0.16	0	0	0	0	0	0
Ensconsin OS=Homo sapiens GN=MAP7 PE=1 SV=1	tr|A0A087WZ40|A0A087WZ40_HUMAN	88 kDa	0.0015	0.00041	0.55	0.22	0	0	0	0	0	0
40S ribosomal protein S3 OS=Homo sapiens GN=RPS3 PE=1 SV=1	tr|E9PQ96|E9PQ96_HUMAN	10 kDa	0.00048	0.00094	0.53	0.53	0	0	0	0	0	0
DENN domain-containing protein 3 OS=Homo sapiens GN=DENND3 PE=1 SV=2	sp|A2RUS2|DEND3_HUMAN (+2)	136 kDa	4.8e-05	0	0.52	0	1	0	1	0	1	0
Ribosomal-ubiquitin protein RPL40 OS=Toxoplasma gondii (strain ATCC 50861 / VEG) GN=BN1205_083510 PE=4 SV=1	tr|B9PTM6|B9PTM6_TOXGV (+1)	15 kDa	0.00029	0	0.52	0	0	0	0	0	0	0
CLIP-associating protein 2 OS=Homo sapiens GN=CLASP2 PE=1 SV=2	sp|O75122|CLAP2_HUMAN (+1)	141 kDa	4.8e-05	3.8e-05	0.52	0.5	0	0	0	0	0	0
60S ribosomal protein L10-like OS=Homo sapiens GN=RPL10L PE=1 SV=3	sp|Q96L21|RL10L_HUMAN	25 kDa	0.0016	0.002	0.49	0.25	0	0	0	0	0	0
ATP-dependent RNA helicase DDX3Y OS=Homo sapiens GN=DDX3Y PE=1 SV=2	sp|O15523|DDX3Y_HUMAN	73 kDa	0.0016	0.0026	0.47	0.57	0	0	0	0	0	0
Zinc finger protein 541 OS=Homo sapiens GN=ZNF541 PE=1 SV=3	sp|Q9H0D2|ZN541_HUMAN (+1)	146 kDa	0.00062	0.00026	0.46	0.39	13	7	1	1	1	1
Hsp70 interacting protein HIP OS=Toxoplasma gondii (strain ATCC 50861 / VEG) GN=TGVEG_232660 PE=4 SV=1	tr|B9Q4N1|B9Q4N1_TOXGV	45 kDa	0.00014	0	0.46	0	3	0	1	0	1	0
Eukaryotic initiation factor-2, alpha subunit OS=Toxoplasma gondii (strain ATCC 50861 / VEG) GN=BN1205_097260 PE=4 SV=1	tr|B9PII8|B9PII8_TOXGV	39 kDa	4.8e-05	3.8e-05	0.46	0.39	1	1	1	1	1	1
Uncharacterized protein OS=Toxoplasma gondii (strain ATCC 50861 / VEG) GN=BN1205_017940 PE=4 SV=1	REVERSE_tr|B9PHX7|B9PHX7_TOXGV-R	42 kDa	4.8e-05	0	0.46	0	1	0	1	0	1	0
Immunoglobulin heavy variable 3-64 OS=Homo sapiens GN=IGHV3-64 PE=3 SV=1	sp|A0A075B6Q5|HV364_HUMAN (+31)	13 kDa	4.8e-05	0	0.46	0	1	0	1	0	1	0
Tubulin alpha chain (Fragment) OS=Homo sapiens GN=TUBA8 PE=1 SV=1	tr|C9J2C0|C9J2C0_HUMAN	52 kDa	0.0037	0.0056	0.45	0.95	0	0	0	0	0	0
60S ribosomal protein L18 OS=Homo sapiens GN=RPL18 PE=1 SV=1	tr|G3V203|G3V203_HUMAN	19 kDa	0.00029	0.0011	0.45	0.98	0	0	0	0	0	0
Stress-70 protein, mitochondrial (Fragment) OS=Homo sapiens GN=HSPA9 PE=1 SV=1	tr|D6RJI2|D6RJI2_HUMAN	10 kDa	0.00019	0.00023	0.44	0.41	0	0	0	0	0	0
Phenylalanine--tRNA ligase alpha subunit (Fragment) OS=Homo sapiens GN=FARSA PE=1 SV=8	tr|K7EK06|K7EK06_HUMAN	18 kDa	9.6e-05	0.00019	0.43	1	0	1	0	1	0	1
Keratin, type II cytoskeletal 71 OS=Homo sapiens GN=KRT71 PE=1 SV=3	sp|Q3SY84|K2C71_HUMAN	57 kDa	0.00029	0.00019	0.42	0.99	0	0	0	0	0	0
Uncharacterized protein OS=Homo sapiens PE=4 SV=1	tr|S4R3F8|S4R3F8_HUMAN	10 kDa	9.6e-05	0	0.41	0	2	0	1	0	1	0
Uncharacterized protein OS=Homo sapiens GN=LOC400499 PE=4 SV=2	REVERSE_tr|M0QZD8|M0QZD8_HUMAN-R	354 kDa	4.8e-05	0	0.41	0	1	0	1	0	1	0
Tubulin beta-4A chain OS=Homo sapiens GN=TUBB4A PE=1 SV=1	tr|M0R0X0|M0R0X0_HUMAN	11 kDa	0.00048	0.0011	0.38	0.89	0	0	0	0	0	0
Keratin, type II cytoskeletal 2 oral OS=Homo sapiens GN=KRT76 PE=1 SV=2	sp|Q01546|K22O_HUMAN	66 kDa	0.0035	0.0014	0.38	0.08	0	0	0	0	0	0
POTE ankyrin domain family member E OS=Homo sapiens GN=POTEE PE=2 SV=3	sp|Q6S8J3|POTEE_HUMAN	121 kDa	0.0013	0.0012	0.38	0.87	0	0	0	0	0	0
Putative heat shock protein HSP 90-beta 2 OS=Homo sapiens GN=HSP90AB2P PE=1 SV=2	sp|Q58FF8|H90B2_HUMAN	44 kDa	0.00038	0.0006	0.38	0.48	0	0	0	0	0	0
Serine/arginine repetitive matrix protein 2 (Fragment) OS=Homo sapiens GN=SRRM2 PE=1 SV=1	tr|I3L182|I3L182_HUMAN	100 kDa	0.00043	0	0.37	0	0	0	0	0	0	0
Eukaryotic translation initiation factor 5A-1 OS=Homo sapiens GN=EIF5A PE=1 SV=2	sp|P63241|IF5A1_HUMAN (+2)	17 kDa	4.8e-05	7.5e-05	0.37	1	0	0	0	0	0	0
Nucleolar protein of 40 kDa OS=Homo sapiens GN=ZCCHC17 PE=1 SV=1	tr|A0A087WYF0|A0A087WYF0_HUMAN	18 kDa	0.00029	0.00023	0.36	1	0	0	0	0	0	0
26S protease regulatory subunit 6B OS=Homo sapiens GN=PSMC4 PE=1 SV=2	sp|P43686|PRS6B_HUMAN	47 kDa	4.8e-05	7.5e-05	0.36	1	0	2	0	2	0	2
Haptoglobin OS=Homo sapiens GN=HP PE=1 SV=1	sp|P00738|HPT_HUMAN (+3)	45 kDa	0.00014	0	0.35	0	0	0	0	0	0	0
AP2 domain transcription factor AP2X-8 OS=Toxoplasma gondii (strain ATCC 50861 / VEG) GN=BN1205_030930 PE=4 SV=1	tr|B9QN68|B9QN68_TOXGV	399 kDa	0.00014	0	0.34	0	0	0	0	0	0	0
Zinc finger E-box-binding homeobox 2 OS=Homo sapiens GN=ZEB2 PE=1 SV=1	tr|A0A1B0GWI0|A0A1B0GWI0_HUMAN	107 kDa	4.8e-05	0	0.33	0	1	0	1	0	1	0
Keratin, type II cytoskeletal 72 OS=Homo sapiens GN=KRT72 PE=1 SV=2	sp|Q14CN4|K2C72_HUMAN	56 kDa	0.00034	0	0.32	0	0	0	0	0	0	0
Tubulin alpha chain-like 3 OS=Homo sapiens GN=TUBAL3 PE=1 SV=2	sp|A6NHL2|TBAL3_HUMAN	50 kDa	0.00053	0.0011	0.3	0.21	0	0	0	0	0	0
40S ribosomal protein S3 OS=Homo sapiens GN=RPS3 PE=1 SV=1	tr|E9PL09|E9PL09_HUMAN	25 kDa	0.0013	0.0024	0.3	0.46	0	0	0	0	0	0
Probable ATP-dependent RNA helicase DDX56 (Fragment) OS=Homo sapiens GN=DDX56 PE=1 SV=1	tr|H7C3E9|H7C3E9_HUMAN	44 kDa	0.00058	0.00034	0.29	0.16	0	0	0	0	0	0
ABC1 family protein OS=Toxoplasma gondii (strain ATCC 50861 / VEG) GN=BN1205_047400 PE=4 SV=1	tr|V5BC25|V5BC25_TOXGV	102 kDa	4.8e-05	0	0.28	0	1	0	1	0	1	0
Elongation factor 1-alpha 1 OS=Homo sapiens GN=EEF1A1 PE=1 SV=1	tr|A0A087WVQ9|A0A087WVQ9_HUMAN	48 kDa	0.0029	0.0033	0.27	0.2	0	0	0	0	0	0
Putative trichohyalin (Fragment) OS=Toxoplasma gondii (strain ATCC 50861 / VEG) GN=TGVEG_242790B PE=4 SV=1	tr|V4Z8F5|V4Z8F5_TOXGV	154 kDa	0.00019	0	0.27	0	0	0	0	0	0	0
60S ribosomal protein L10 (Fragment) OS=Homo sapiens GN=RPL10 PE=1 SV=1	tr|H7C2C5|H7C2C5_HUMAN	15 kDa	0.0018	0.0024	0.27	0.47	0	0	0	0	0	0
Tubulin beta chain OS=Toxoplasma gondii (strain ATCC 50861 / VEG) GN=BN1205_085930 PE=3 SV=1	tr|B9Q1T8|B9Q1T8_TOXGV	50 kDa	0.00072	0.0012	0.26	0.7	0	0	0	0	0	0
Keratin, type II microfibrillar, component 7C OS=Ovis aries PE=1 SV=1	sp|P15241|K2M2_SHEEP	54 kDa	0.0012	0.00019	0.26	0.28	0	0	0	0	0	0
Cytochrome P450 2W1 OS=Homo sapiens GN=CYP2W1 PE=1 SV=2	REVERSE_sp|Q8TAV3|CP2W1_HUMAN-R (+2)	54 kDa	4.8e-05	0	0.25	0	1	0	1	0	1	0
RNA-binding protein 39 (Fragment) OS=Homo sapiens GN=RBM39 PE=1 SV=1	tr|A0A0U1RQW2|A0A0U1RQW2_HUMAN	18 kDa	0.0012	0	0.25	0	0	0	0	0	0	0
26S protease regulatory subunit 4 OS=Homo sapiens GN=PSMC1 PE=1 SV=1	sp|P62191|PRS4_HUMAN	49 kDa	4.8e-05	0.00011	0.24	1	0	2	0	2	0	2
E3 ubiquitin-protein ligase DTX3L OS=Homo sapiens GN=DTX3L PE=1 SV=1	sp|Q8TDB6|DTX3L_HUMAN	84 kDa	4.8e-05	0	0.23	0	1	0	1	0	1	0
Nucleolar protein of 40 kDa OS=Homo sapiens GN=ZCCHC17 PE=1 SV=1	tr|A0A087WYV3|A0A087WYV3_HUMAN	20 kDa	0.00062	0.00049	0.23	0.46	0	0	0	0	0	0
Guanine nucleotide-binding protein G(I)/G(S)/G(T) subunit beta-1 OS=Homo sapiens GN=GNB1 PE=1 SV=3	sp|P62873|GBB1_HUMAN	37 kDa	4.8e-05	3.8e-05	0.23	0.85	0	0	0	0	0	0
Hemoglobin subunit beta OS=Homo sapiens GN=HBB PE=1 SV=2	sp|P68871|HBB_HUMAN (+1)	16 kDa	9.6e-05	7.5e-05	0.23	0.24	0	0	0	0	0	0
40S ribosomal protein S3a (Fragment) OS=Homo sapiens GN=RPS3A PE=1 SV=1	tr|H0Y8L7|H0Y8L7_HUMAN	22 kDa	0.0022	0.0019	0.22	0.21	0	0	0	0	0	0
Uncharacterized protein OS=Toxoplasma gondii (strain ATCC 50861 / VEG) GN=TGVEG_278205 PE=4 SV=1	tr|V5BHA1|V5BHA1_TOXGV	613 kDa	4.8e-05	0	0.21	0	1	0	1	0	1	0
Importin-5 OS=Homo sapiens GN=IPO5 PE=1 SV=4	sp|O00410|IPO5_HUMAN	124 kDa	4.8e-05	3.8e-05	0.19	0.29	0	0	0	0	0	0
BAI1-associated protein 3 OS=Homo sapiens GN=BAIAP3 PE=1 SV=2	REVERSE_sp|O94812|BAIP3_HUMAN-R	132 kDa	4.8e-05	0	0.19	0	0	0	0	0	0	0
Putative NOL1/NOP2/Sun domain family member 5B OS=Homo sapiens GN=NSUN5P1 PE=5 SV=1	sp|Q3KNT7|NSN5B_HUMAN	18 kDa	4.8e-05	0	0.18	0	0	0	0	0	0	0
RB1-inducible coiled-coil protein 1 OS=Homo sapiens GN=RB1CC1 PE=1 SV=3	sp|Q8TDY2|RBCC1_HUMAN	183 kDa	0.00038	3.8e-05	0.18	0.93	0	0	0	0	0	0
Heterogeneous nuclear ribonucleoprotein F OS=Homo sapiens GN=HNRNPF PE=1 SV=3	sp|P52597|HNRPF_HUMAN	46 kDa	9.6e-05	0.00049	0.16	1	0	9	0	7	0	7
Unconventional myosin-If (Fragment) OS=Homo sapiens GN=MYO1F PE=1 SV=1	REVERSE_tr|M0QXE0|M0QXE0_HUMAN-R	32 kDa	0.00014	0	0.16	0	0	0	0	0	0	0
Ubiquitin carboxyl-terminal hydrolase 17-like protein 13 OS=Homo sapiens GN=USP17L13 PE=3 SV=1	sp|C9JLJ4|U17LD_HUMAN (+1)	60 kDa	4.8e-05	0	0.16	0	0	0	0	0	0	0
ADP-ribosylation factor 5 OS=Homo sapiens GN=ARF5 PE=1 SV=2	sp|P84085|ARF5_HUMAN	21 kDa	4.8e-05	3.8e-05	0.15	0.16	0	0	0	0	0	0
Growth arrest-specific protein 8 OS=Toxoplasma gondii (strain ATCC 50861 / VEG) GN=BN1205_006860 PE=4 SV=1	REVERSE_tr|B6KU09|B6KU09_TOXGV-R	58 kDa	4.8e-05	0	0.15	0	0	0	0	0	0	0
ADP-ribosylation factor 3 OS=Homo sapiens GN=ARF3 PE=1 SV=2	sp|P61204|ARF3_HUMAN (+2)	21 kDa	4.8e-05	7.5e-05	0.13	1	0	1	0	1	0	1
ATP-dependent 6-phosphofructokinase, muscle type OS=Homo sapiens GN=PFKM PE=1 SV=2	sp|P08237|PFKAM_HUMAN	85 kDa	0.00014	0	0.11	0	0	0	0	0	0	0
Aldehyde oxidase OS=Homo sapiens GN=AOX1 PE=1 SV=2	sp|Q06278|AOXA_HUMAN	148 kDa	9.6e-05	0	0.1	0	0	0	0	0	0	0
Lymphocyte expansion molecule OS=Homo sapiens GN=LEXM PE=2 SV=3	REVERSE_sp|Q3ZCV2|LEXM_HUMAN-R	48 kDa	0.00014	3.8e-05	0.09	0.07	3	1	1	1	1	1
Putative vacuolar protein sorting 16 OS=Toxoplasma gondii (strain ATCC 50861 / VEG) GN=BN1205_011820 PE=4 SV=1	tr|V4Z7C1|V4Z7C1_TOXGV	102 kDa	9.6e-05	0	0.09	0	2	0	1	0	1	0
Kelch-like protein 28 OS=Homo sapiens GN=KLHL28 PE=2 SV=2	sp|Q9NXS3|KLH28_HUMAN (+1)	64 kDa	4.8e-05	0	0.09	0	1	0	1	0	1	0
Ribosome biogenesis protein BOP1 OS=Homo sapiens GN=BOP1 PE=1 SV=2	sp|Q14137|BOP1_HUMAN	84 kDa	4.8e-05	0	0.09	0	1	0	1	0	1	0
Methionine aminopeptidase OS=Toxoplasma gondii (strain ATCC 50861 / VEG) GN=BN1205_076710 PE=3 SV=1	tr|A0A0F7V197|A0A0F7V197_TOXGV	52 kDa	4.8e-05	3.8e-05	0.09	0.07	1	1	1	1	1	1
Poly [ADP-ribose] polymerase 1 OS=Homo sapiens GN=PARP1 PE=1 SV=4	REVERSE_sp|P09874|PARP1_HUMAN-R	113 kDa	4.8e-05	0	0.09	0	1	0	1	0	1	0
Probable ATP-dependent RNA helicase DDX4 OS=Homo sapiens GN=DDX4 PE=1 SV=2	sp|Q9NQI0|DDX4_HUMAN (+1)	79 kDa	4.8e-05	0.00015	0.09	0.08	0	0	0	0	0	0
Sarcoplasmic/endoplasmic reticulum calcium ATPase 3 OS=Homo sapiens GN=ATP2A3 PE=1 SV=2	sp|Q93084|AT2A3_HUMAN	114 kDa	9.6e-05	0	0.09	0	0	0	0	0	0	0
Glial fibrillary acidic protein OS=Homo sapiens GN=GFAP PE=1 SV=1	tr|B4DIR1|B4DIR1_HUMAN	21 kDa	0.00019	0	0.08	0	0	0	0	0	0	0
Beta-enolase OS=Homo sapiens GN=ENO3 PE=1 SV=5	sp|P13929|ENOB_HUMAN (+3)	47 kDa	0.00024	0.00026	0.08	0.11	0	0	0	0	0	0
Fibroblast growth factor receptor 1 OS=Homo sapiens GN=FGFR1 PE=1 SV=3	sp|P11362|FGFR1_HUMAN (+1)	92 kDa	9.6e-05	0.00011	0.08	0.22	0	0	0	0	0	0
Tyrosine-protein kinase Fyn OS=Homo sapiens GN=FYN PE=1 SV=3	sp|P06241|FYN_HUMAN	61 kDa	9.6e-05	0	0.08	0	0	0	0	0	0	0
Uncharacterized protein OS=Toxoplasma gondii (strain ATCC 50861 / VEG) GN=TGVEG_292035 PE=4 SV=1	tr|A0A125YKC8|A0A125YKC8_TOXGV	281 kDa	9.6e-05	0	0.08	0	0	0	0	0	0	0
Keratin, type I cytoskeletal 27 OS=Homo sapiens GN=KRT27 PE=1 SV=2	sp|Q7Z3Y8|K1C27_HUMAN	50 kDa	0.0013	0	0.06	0	0	0	0	0	0	0
ATP-dependent 6-phosphofructokinase, platelet type OS=Homo sapiens GN=PFKP PE=1 SV=2	sp|Q01813|PFKAP_HUMAN	86 kDa	9.6e-05	0.00023	0.05	1	0	1	0	1	0	1
G patch domain-containing protein 4 OS=Homo sapiens GN=GPATCH4 PE=1 SV=1	tr|E9PAV9|E9PAV9_HUMAN	43 kDa	9.6e-05	0.00011	0.05	0.27	0	0	0	0	0	0
Tubulin beta-1 chain OS=Homo sapiens GN=TUBB1 PE=1 SV=1	sp|Q9H4B7|TBB1_HUMAN	50 kDa	0	0.0026	0	0.2	0	0	0	0	0	0
Myosin-light-chain kinase OS=Toxoplasma gondii (strain ATCC 50861 / VEG) GN=TGVEG_322100 PE=4 SV=1	tr|A0A125YJ20|A0A125YJ20_TOXGV	60 kDa	0	0.031	0	1	0	824	0	91	0	155
Keratin, type II cytoskeletal 75 OS=Homo sapiens GN=KRT75 PE=1 SV=2	sp|O95678|K2C75_HUMAN	60 kDa	0	0.0012	0	0.33	0	0	0	0	0	0
Glial fibrillary acidic protein OS=Homo sapiens GN=GFAP PE=1 SV=1	sp|P14136|GFAP_HUMAN	50 kDa	0	0.0015	0	0.08	0	0	0	0	0	0
Keratin, type I cytoskeletal 15 OS=Homo sapiens GN=KRT15 PE=1 SV=3	sp|P19012|K1C15_HUMAN	49 kDa	0	0.0006	0	0.15	0	0	0	0	0	0
Keratin, type I cytoskeletal 12 OS=Homo sapiens GN=KRT12 PE=1 SV=1	sp|Q99456|K1C12_HUMAN	54 kDa	0	0	0	0	0	0	0	0	0	0
Heat shock-related 70 kDa protein 2 OS=Homo sapiens GN=HSPA2 PE=1 SV=1	sp|P54652|HSP72_HUMAN	70 kDa	0	0.0014	0	0.2	0	0	0	0	0	0
Heat shock cognate 71 kDa protein (Fragment) OS=Homo sapiens GN=HSPA8 PE=1 SV=1	tr|E9PS65|E9PS65_HUMAN	25 kDa	0	0	0	0	0	0	0	0	0	0
40S ribosomal protein S4, Y isoform 1 OS=Homo sapiens GN=RPS4Y1 PE=1 SV=2	sp|P22090|RS4Y1_HUMAN (+1)	29 kDa	0	0.0018	0	0.45	0	0	0	0	0	0
Glyceraldehyde-3-phosphate dehydrogenase, testis-specific OS=Homo sapiens GN=GAPDHS PE=1 SV=2	sp|O14556|G3PT_HUMAN	45 kDa	0	0	0	0	0	0	0	0	0	0
Cluster of Heterogeneous nuclear ribonucleoprotein M OS=Homo sapiens GN=HNRNPM PE=1 SV=3 (sp|P52272|HNRPM_HUMAN)	sp|P52272|HNRPM_HUMAN [3]	78 kDa	0	0.0066	0	1	0	177	0	40	0	61
Heterogeneous nuclear ribonucleoprotein M OS=Homo sapiens GN=HNRNPM PE=1 SV=3	sp|P52272|HNRPM_HUMAN (+1)	78 kDa	0	0.0065	0	1	0	69	0	16	0	21
Heterogeneous nuclear ribonucleoprotein M (Fragment) OS=Homo sapiens GN=HNRNPM PE=1 SV=1	tr|M0QZM1|M0QZM1_HUMAN	40 kDa	0	0.0041	0	1	0	3	0	1	0	1
DNA-dependent protein kinase catalytic subunit OS=Homo sapiens GN=PRKDC PE=1 SV=3	sp|P78527|PRKDC_HUMAN	469 kDa	0	0.0009	0	1	0	24	0	18	0	18
Putative beta-actin-like protein 3 OS=Homo sapiens GN=POTEKP PE=5 SV=1	sp|Q9BYX7|ACTBM_HUMAN	42 kDa	0	0.00083	0	0.25	0	0	0	0	0	0
POTE ankyrin domain family member I OS=Homo sapiens GN=POTEI PE=3 SV=1	sp|P0CG38|POTEI_HUMAN	121 kDa	0	0.00094	0	0.25	0	0	0	0	0	0
RNA-binding protein 39 OS=Homo sapiens GN=RBM39 PE=1 SV=1	tr|A8MYG5|A8MYG5_HUMAN	11 kDa	0	0.00019	0	0.06	0	0	0	0	0	0
60S ribosomal protein L28 OS=Homo sapiens GN=RPL28 PE=1 SV=1	tr|H0YLP6|H0YLP6_HUMAN	10 kDa	0	0	0	0	0	0	0	0	0	0
Cluster of Myosin-10 OS=Homo sapiens GN=MYH10 PE=1 SV=3 (sp|P35580|MYH10_HUMAN)	sp|P35580|MYH10_HUMAN [4]	229 kDa	0	0.0034	0	1	0	89	0	53	0	60
Myosin-10 OS=Homo sapiens GN=MYH10 PE=1 SV=3	sp|P35580|MYH10_HUMAN	229 kDa	0	0.002	0	1	0	24	0	17	0	19
Myosin-9 OS=Homo sapiens GN=MYH9 PE=1 SV=4	sp|P35579|MYH9_HUMAN	227 kDa	0	0.0022	0	1	0	34	0	21	0	22
Myosin-11 OS=Homo sapiens GN=MYH11 PE=1 SV=3	sp|P35749|MYH11_HUMAN	227 kDa	0	0.00068	0	0.98	0	0	0	0	0	0
Myosin-14 OS=Homo sapiens GN=MYH14 PE=1 SV=2	sp|Q7Z406|MYH14_HUMAN	228 kDa	0	0.00041	0	0.99	0	0	0	0	0	0
60S ribosomal protein L3 (Fragment) OS=Homo sapiens GN=RPL3 PE=1 SV=1	tr|H7C422|H7C422_HUMAN	35 kDa	0	0.0023	0	0.45	0	0	0	0	0	0
ATP-dependent RNA helicase DDX3Y (Fragment) OS=Homo sapiens GN=DDX3Y PE=1 SV=1	tr|C9J081|C9J081_HUMAN	28 kDa	0	0.00064	0	0.08	0	0	0	0	0	0
Ral GTPase-activating protein subunit alpha-2 OS=Homo sapiens GN=RALGAPA2 PE=1 SV=2	sp|Q2PPJ7|RGPA2_HUMAN	211 kDa	0	3.8e-05	0	0.68	0	0	0	0	0	0
40S ribosomal protein S6 OS=Homo sapiens GN=RPS6 PE=1 SV=1	tr|A2A3R5|A2A3R5_HUMAN	25 kDa	0	0	0	0	0	0	0	0	0	0
Cluster of U5 small nuclear ribonucleoprotein 200 kDa helicase OS=Homo sapiens GN=SNRNP200 PE=1 SV=2 (sp|O75643|U520_HUMAN)	sp|O75643|U520_HUMAN [2]	245 kDa	0	0.0048	0	1	0	127	0	57	0	65
U5 small nuclear ribonucleoprotein 200 kDa helicase OS=Homo sapiens GN=SNRNP200 PE=1 SV=2	sp|O75643|U520_HUMAN	245 kDa	0	0.0048	0	1	0	124	0	56	0	64
Putative activating signal cointegrator 1 complex subunit 3 family 1 ASCC3L1 OS=Toxoplasma gondii (strain ATCC 50861 / VEG) GN=BN1205_063760 PE=4 SV=1	tr|A0A125YK31|A0A125YK31_TOXGV	248 kDa	0	0.00015	0	0.16	0	0	0	0	0	0
Cluster of Pre-mRNA-processing-splicing factor 8 OS=Homo sapiens GN=PRPF8 PE=1 SV=2 (sp|Q6P2Q9|PRP8_HUMAN)	sp|Q6P2Q9|PRP8_HUMAN [2]	274 kDa	0	0.0045	0	1	0	114	0	68	0	73
Pre-mRNA-processing-splicing factor 8 OS=Homo sapiens GN=PRPF8 PE=1 SV=2	sp|Q6P2Q9|PRP8_HUMAN	274 kDa	0	0.0045	0	1	0	72	0	44	0	46
Pre-mRNA processing splicing factor PRP8 OS=Toxoplasma gondii (strain ATCC 50861 / VEG) GN=BN1205_023800 PE=4 SV=1	tr|B6KJP5|B6KJP5_TOXGV	292 kDa	0	0.0016	0	0.7	0	0	0	0	0	0
Nucleolar RNA helicase 2 OS=Homo sapiens GN=DDX21 PE=1 SV=5	sp|Q9NR30|DDX21_HUMAN	87 kDa	0	0.0052	0	1	0	122	0	32	0	44
ATP-dependent RNA helicase A OS=Homo sapiens GN=DHX9 PE=1 SV=4	sp|Q08211|DHX9_HUMAN	141 kDa	0	0.0038	0	1	0	99	0	35	0	42
Putative heat shock protein HSP 90-beta 4 OS=Homo sapiens GN=HSP90AB4P PE=5 SV=1	sp|Q58FF6|H90B4_HUMAN	58 kDa	0	0.0003	0	0.98	0	2	0	1	0	1
40S ribosomal protein S11 OS=Homo sapiens GN=RPS11 PE=1 SV=1	tr|M0R1H6|M0R1H6_HUMAN	10 kDa	0	0	0	0	0	0	0	0	0	0
Myb-binding protein 1A OS=Homo sapiens GN=MYBBP1A PE=1 SV=2	sp|Q9BQG0|MBB1A_HUMAN	149 kDa	0	0.0035	0	1	0	93	0	37	0	46
Poly [ADP-ribose] polymerase 1 OS=Homo sapiens GN=PARP1 PE=1 SV=4	sp|P09874|PARP1_HUMAN	113 kDa	0	3.8e-05	0	1	0	1	0	1	0	1
Histone H2A type 1-A OS=Homo sapiens GN=HIST1H2AA PE=1 SV=3	sp|Q96QV6|H2A1A_HUMAN	14 kDa	0	0.0003	0	1	0	1	0	1	0	1
Abl interactor 2 OS=Homo sapiens GN=ABI2 PE=1 SV=1	tr|B7Z836|B7Z836_HUMAN	43 kDa	0	0	0	0	0	0	0	0	0	0
Nucleolin OS=Homo sapiens GN=NCL PE=1 SV=3	sp|P19338|NUCL_HUMAN	77 kDa	0	0.0026	0	1	0	69	0	21	0	25
Eukaryotic initiation factor 4A-II OS=Homo sapiens GN=EIF4A2 PE=1 SV=2	sp|Q14240|IF4A2_HUMAN (+1)	46 kDa	0	0.00083	0	0.18	0	0	0	0	0	0
rRNA 2'-O-methyltransferase fibrillarin (Fragment) OS=Homo sapiens GN=FBL PE=1 SV=1	tr|M0R2U2|M0R2U2_HUMAN	16 kDa	0	0.0009	0	0.6	0	0	0	0	0	0
rRNA/tRNA 2'-O-methyltransferase fibrillarin-like protein 1 OS=Homo sapiens GN=FBLL1 PE=3 SV=2	sp|A6NHQ2|FBLL1_HUMAN	35 kDa	0	0.00038	0	0.56	0	0	0	0	0	0
rRNA 2'-O-methyltransferase fibrillarin (Fragment) OS=Homo sapiens GN=FBL PE=1 SV=1	tr|M0QXL5|M0QXL5_HUMAN	27 kDa	0	0.0019	0	0.72	0	0	0	0	0	0
Heterogeneous nuclear ribonucleoprotein U OS=Homo sapiens GN=HNRNPU PE=1 SV=6	sp|Q00839|HNRPU_HUMAN	91 kDa	0	0.0023	0	1	0	60	0	20	0	28
Neurofilament light polypeptide OS=Homo sapiens GN=NEFL PE=1 SV=3	sp|P07196|NFL_HUMAN	62 kDa	0	3.8e-05	0	0.56	0	0	0	0	0	0
DNA ligase 3 OS=Homo sapiens GN=LIG3 PE=1 SV=2	sp|P49916|DNLI3_HUMAN	113 kDa	0	3.8e-05	0	1	0	1	0	1	0	1
ATP-dependent RNA helicase, putative OS=Toxoplasma gondii (strain ATCC 50861 / VEG) GN=BN1205_096380 PE=4 SV=1	tr|B9PK74|B9PK74_TOXGV	136 kDa	0	7.5e-05	0	0.15	0	0	0	0	0	0
ATP-dependent RNA helicase DHX8 OS=Homo sapiens GN=DHX8 PE=1 SV=1	sp|Q14562|DHX8_HUMAN (+1)	139 kDa	0	7.5e-05	0	0.14	0	0	0	0	0	0
Cluster of Matrin-3 OS=Homo sapiens GN=MATR3 PE=1 SV=2 (sp|P43243|MATR3_HUMAN)	sp|P43243|MATR3_HUMAN [3]	95 kDa	0	0.002	0	1	0	54	0	18	0	23
Matrin-3 OS=Homo sapiens GN=MATR3 PE=1 SV=2	sp|P43243|MATR3_HUMAN (+2)	95 kDa	0	0.002	0	1	0	43	0	15	0	18
eIF-2-alpha kinase activator GCN1 OS=Homo sapiens GN=GCN1 PE=1 SV=6	sp|Q92616|GCN1_HUMAN	293 kDa	0	0.0016	0	1	0	43	0	27	0	32
Titin OS=Homo sapiens GN=TTN PE=1 SV=4	REVERSE_sp|Q8WZ42|TITIN_HUMAN-R (+1)	3816 kDa	0	7.5e-05	0	1	0	0	0	0	0	0
Proliferation marker protein Ki-67 OS=Homo sapiens GN=MKI67 PE=1 SV=2	sp|P46013|KI67_HUMAN	359 kDa	0	0.0015	0	1	0	40	0	26	0	27
Cluster of Splicing factor 3B subunit 1 OS=Homo sapiens GN=SF3B1 PE=1 SV=3 (sp|O75533|SF3B1_HUMAN)	sp|O75533|SF3B1_HUMAN	146 kDa	0	0.0018	0	1	0	48	0	19	0	21
Splicing factor 3B subunit 1 OS=Homo sapiens GN=SF3B1 PE=1 SV=3	sp|O75533|SF3B1_HUMAN	146 kDa	0	0.0018	0	1	0	44	0	17	0	19
Cytoplasmic dynein 1 heavy chain 1 OS=Homo sapiens GN=DYNC1H1 PE=1 SV=5	sp|Q14204|DYHC1_HUMAN	532 kDa	0	0.0015	0	1	0	40	0	30	0	30
T-complex protein 1 subunit alpha OS=Homo sapiens GN=TCP1 PE=1 SV=1	tr|E7EQR6|E7EQR6_HUMAN	44 kDa	0	0.001	0	0.18	0	0	0	0	0	0
60S ribosomal protein L5 OS=Homo sapiens GN=RPL5 PE=1 SV=3	sp|P46777|RL5_HUMAN	34 kDa	0	0.0019	0	1	0	50	0	8	0	14
40S ribosomal protein S10 OS=Homo sapiens GN=RPS10 PE=4 SV=1	tr|F6U211|F6U211_HUMAN	20 kDa	0	0.00075	0	0.2	0	0	0	0	0	0
GTP-binding nuclear protein OS=Toxoplasma gondii (strain ATCC 50861 / VEG) GN=TGVEG_248340 PE=3 SV=1	tr|A0A125YV47|A0A125YV47_TOXGV	26 kDa	0	0.00026	0	0.11	0	0	0	0	0	0
Cluster of RNA-binding motif protein, X chromosome OS=Homo sapiens GN=RBMX PE=1 SV=3 (sp|P38159|RBMX_HUMAN)	sp|P38159|RBMX_HUMAN [3]	42 kDa	0	0.0019	0	1	0	50	0	16	0	18
RNA-binding motif protein, X chromosome OS=Homo sapiens GN=RBMX PE=1 SV=3	sp|P38159|RBMX_HUMAN	42 kDa	0	0.0019	0	1	0	11	0	5	0	6
RNA binding motif protein, X-linked-like-1 OS=Homo sapiens GN=RBMXL1 PE=1 SV=1	sp|Q96E39|RMXL1_HUMAN	42 kDa	0	0.0013	0	0.97	0	0	0	0	0	0
RNA-binding motif protein, X-linked-like-3 OS=Homo sapiens GN=RBMXL3 PE=2 SV=2	sp|Q8N7X1|RMXL3_HUMAN	115 kDa	0	0.00011	0	0.2	0	0	0	0	0	0
Eukaryotic translation initiation factor 3 subunit A OS=Homo sapiens GN=EIF3A PE=1 SV=1	sp|Q14152|EIF3A_HUMAN	167 kDa	0	0.00019	0	1	0	5	0	3	0	3
Structural maintenance of chromosomes protein 1A OS=Homo sapiens GN=SMC1A PE=1 SV=2	sp|Q14683|SMC1A_HUMAN	143 kDa	0	0.00064	0	1	0	17	0	14	0	14
Fragile X mental retardation syndrome-related protein 2 OS=Homo sapiens GN=FXR2 PE=1 SV=2	sp|P51116|FXR2_HUMAN	74 kDa	0	0.0013	0	1	0	28	0	11	0	12
Structural maintenance of chromosomes protein 3 OS=Homo sapiens GN=SMC3 PE=1 SV=2	sp|Q9UQE7|SMC3_HUMAN	142 kDa	0	0.00034	0	1	0	9	0	7	0	7
Cluster of 60S acidic ribosomal protein P0 OS=Homo sapiens GN=RPLP0 PE=1 SV=1 (sp|P05388|RLA0_HUMAN)	sp|P05388|RLA0_HUMAN [2]	34 kDa	0	0.00086	0	1	0	23	0	8	0	9
60S acidic ribosomal protein P0 OS=Homo sapiens GN=RPLP0 PE=1 SV=1	sp|P05388|RLA0_HUMAN	34 kDa	0	0.00086	0	1	0	4	0	2	0	2
60S acidic ribosomal protein P0 (Fragment) OS=Homo sapiens GN=RPLP0 PE=1 SV=1	tr|F8VW21|F8VW21_HUMAN	27 kDa	0	0.00071	0	0.66	0	0	0	0	0	0
Cluster of Ribosomal L1 domain-containing protein 1 OS=Homo sapiens GN=RSL1D1 PE=1 SV=3 (sp|O76021|RL1D1_HUMAN)	sp|O76021|RL1D1_HUMAN [2]	55 kDa	0	0.0016	0	1	0	43	0	19	0	21
Ribosomal L1 domain-containing protein 1 OS=Homo sapiens GN=RSL1D1 PE=1 SV=3	sp|O76021|RL1D1_HUMAN	55 kDa	0	0.0016	0	1	0	3	0	3	0	3
Ribosomal L1 domain-containing protein 1 (Fragment) OS=Homo sapiens GN=RSL1D1 PE=1 SV=1	tr|J3QSV6|J3QSV6_HUMAN	48 kDa	0	0.0015	0	0.19	0	0	0	0	0	0
116 kDa U5 small nuclear ribonucleoprotein component OS=Homo sapiens GN=EFTUD2 PE=1 SV=1	sp|Q15029|U5S1_HUMAN	109 kDa	0	0.0012	0	1	0	33	0	18	0	21
Calcium homeostasis endoplasmic reticulum protein OS=Homo sapiens GN=CHERP PE=1 SV=3	sp|Q8IWX8|CHERP_HUMAN (+1)	104 kDa	0	0.0009	0	1	0	24	0	12	0	13
DNA mismatch repair protein Msh6 OS=Homo sapiens GN=MSH6 PE=1 SV=1	tr|A0A087WWJ1|A0A087WWJ1_HUMAN	121 kDa	0	0.00075	0	0.18	0	0	0	0	0	0
Nucleolar and coiled-body phosphoprotein 1 OS=Homo sapiens GN=NOLC1 PE=1 SV=1	tr|S4R341|S4R341_HUMAN	8 kDa	0	0.00023	0	0.97	0	0	0	0	0	0
Nucleolar protein 56 OS=Homo sapiens GN=NOP56 PE=1 SV=4	sp|O00567|NOP56_HUMAN	66 kDa	0	0.0012	0	1	0	31	0	17	0	20
Protein RRP5 homolog OS=Homo sapiens GN=PDCD11 PE=1 SV=3	sp|Q14690|RRP5_HUMAN	209 kDa	0	0.00086	0	1	0	23	0	14	0	15
T-complex protein 1 subunit gamma OS=Homo sapiens GN=CCT3 PE=1 SV=1	tr|B4DUR8|B4DUR8_HUMAN	56 kDa	0	0.00071	0	0.53	0	0	0	0	0	0
Cluster of StAR-related lipid transfer protein 9 OS=Homo sapiens GN=STARD9 PE=1 SV=3 (sp|Q9P2P6|STAR9_HUMAN)	sp|Q9P2P6|STAR9_HUMAN [12]	516 kDa	0	0.00026	0	1	0	7	0	7	0	7
StAR-related lipid transfer protein 9 OS=Homo sapiens GN=STARD9 PE=1 SV=3	sp|Q9P2P6|STAR9_HUMAN	516 kDa	0	3.8e-05	0	0.99	0	0	0	0	0	0
Kinesin-like protein KIF16B OS=Homo sapiens GN=KIF16B PE=1 SV=2	sp|Q96L93|KI16B_HUMAN (+1)	152 kDa	0	3.8e-05	0	0.36	0	0	0	0	0	0
Kinesin-like protein KIF1B OS=Homo sapiens GN=KIF1B PE=1 SV=5	sp|O60333|KIF1B_HUMAN (+2)	204 kDa	0	0.00019	0	1	0	2	0	2	0	2
Kinesin-like protein KIF13A OS=Homo sapiens GN=KIF13A PE=1 SV=2	sp|Q9H1H9|KI13A_HUMAN (+1)	202 kDa	0	3.8e-05	0	0.23	0	0	0	0	0	0
Kinesin-like protein KIF1C OS=Homo sapiens GN=KIF1C PE=1 SV=3	sp|O43896|KIF1C_HUMAN	123 kDa	0	0.00019	0	1	0	1	0	1	0	1
Kinesin-like protein KIF1A OS=Homo sapiens GN=KIF1A PE=1 SV=2	sp|Q12756|KIF1A_HUMAN (+1)	191 kDa	0	0.00011	0	0.93	0	0	0	0	0	0
Kinesin-like protein KIF13B OS=Homo sapiens GN=KIF13B PE=1 SV=2	sp|Q9NQT8|KI13B_HUMAN	203 kDa	0	7.5e-05	0	0.93	0	0	0	0	0	0
Cluster of Zinc finger protein 222 OS=Homo sapiens GN=ZNF222 PE=2 SV=2 (sp|Q9UK12|ZN222_HUMAN)	sp|Q9UK12|ZN222_HUMAN [35]	52 kDa	0	0.00049	0	1	0	12	0	6	0	7
Zinc finger protein 222 OS=Homo sapiens GN=ZNF222 PE=2 SV=2	sp|Q9UK12|ZN222_HUMAN	52 kDa	0	0.00011	0	0.32	0	0	0	0	0	0
Putative zinc finger protein 66 OS=Homo sapiens GN=ZNF66 PE=5 SV=3	sp|Q6ZN08|ZNF66_HUMAN (+1)	66 kDa	0	0.00023	0	0.97	0	5	0	1	0	2
Zinc finger protein 311 OS=Homo sapiens GN=ZNF311 PE=2 SV=2	sp|Q5JNZ3|ZN311_HUMAN	76 kDa	0	7.5e-05	0	0.7	0	0	0	0	0	0
Zinc finger protein Pegasus OS=Homo sapiens GN=IKZF5 PE=1 SV=1	sp|Q9H5V7|IKZF5_HUMAN	47 kDa	0	7.5e-05	0	1	0	2	0	2	0	2
Zinc finger protein 677 OS=Homo sapiens GN=ZNF677 PE=2 SV=1	sp|Q86XU0|ZN677_HUMAN	68 kDa	0	7.5e-05	0	0.22	0	0	0	0	0	0
Zinc finger protein 534 OS=Homo sapiens GN=ZNF534 PE=2 SV=1	sp|Q76KX8|ZN534_HUMAN	77 kDa	0	0.00019	0	0.95	0	0	0	0	0	0
Zinc finger protein 91 OS=Homo sapiens GN=ZNF91 PE=2 SV=2	sp|Q05481|ZNF91_HUMAN	137 kDa	0	7.5e-05	0	0.31	0	0	0	0	0	0
Zinc finger protein 225 OS=Homo sapiens GN=ZNF225 PE=2 SV=2	sp|Q9UK10|ZN225_HUMAN	82 kDa	0	0.00011	0	0.2	0	0	0	0	0	0
Zinc finger protein 43 OS=Homo sapiens GN=ZNF43 PE=2 SV=4	sp|P17038|ZNF43_HUMAN	94 kDa	0	7.5e-05	0	0.19	0	0	0	0	0	0
Zinc finger protein 195 OS=Homo sapiens GN=ZNF195 PE=1 SV=1	tr|A0A087WT67|A0A087WT67_HUMAN	73 kDa	0	7.5e-05	0	0.15	0	0	0	0	0	0
Zinc finger protein 267 OS=Homo sapiens GN=ZNF267 PE=1 SV=3	sp|Q14586|ZN267_HUMAN	87 kDa	0	0.00019	0	0.15	0	0	0	0	0	0
Zinc finger and SCAN domain-containing protein 29 OS=Homo sapiens GN=ZSCAN29 PE=1 SV=2	sp|Q8IWY8|ZSC29_HUMAN	97 kDa	0	7.5e-05	0	0.15	0	0	0	0	0	0
Zinc finger protein 28 OS=Homo sapiens GN=ZNF28 PE=2 SV=5	sp|P17035|ZNF28_HUMAN	84 kDa	0	0.00019	0	0.05	0	0	0	0	0	0
Zinc finger protein 701 OS=Homo sapiens GN=ZNF701 PE=2 SV=3	sp|Q9NV72|ZN701_HUMAN	61 kDa	0	0.00019	0	0.78	0	0	0	0	0	0
Zinc finger protein 197 OS=Homo sapiens GN=ZNF197 PE=2 SV=1	sp|O14709|ZN197_HUMAN	119 kDa	0	7.5e-05	0	0.7	0	0	0	0	0	0
Zinc finger protein 658B OS=Homo sapiens GN=ZNF658B PE=2 SV=1	sp|Q4V348|Z658B_HUMAN	94 kDa	0	7.5e-05	0	0.66	0	0	0	0	0	0
Zinc finger protein 502 OS=Homo sapiens GN=ZNF502 PE=1 SV=1	sp|Q8TBZ5|ZN502_HUMAN	63 kDa	0	7.5e-05	0	0.48	0	0	0	0	0	0
Zinc finger protein 141 OS=Homo sapiens GN=ZNF141 PE=1 SV=1	sp|Q15928|ZN141_HUMAN	55 kDa	0	7.5e-05	0	0.31	0	0	0	0	0	0
Zinc finger protein 224 OS=Homo sapiens GN=ZNF224 PE=1 SV=3	sp|Q9NZL3|ZN224_HUMAN	82 kDa	0	0.00011	0	0.28	0	0	0	0	0	0
Zinc finger protein 480 OS=Homo sapiens GN=ZNF480 PE=1 SV=2	sp|Q8WV37|ZN480_HUMAN	62 kDa	0	7.5e-05	0	0.19	0	0	0	0	0	0
Zinc finger protein 445 OS=Homo sapiens GN=ZNF445 PE=1 SV=1	sp|P59923|ZN445_HUMAN	119 kDa	0	0.00011	0	0.11	0	0	0	0	0	0
Zinc finger protein 716 OS=Homo sapiens GN=ZNF716 PE=2 SV=4	sp|A6NP11|ZN716_HUMAN	57 kDa	0	0.00011	0	0.12	0	0	0	0	0	0
Zinc finger protein 234 OS=Homo sapiens GN=ZNF234 PE=2 SV=3	sp|Q14588|ZN234_HUMAN	81 kDa	0	0.00011	0	0.12	0	0	0	0	0	0
Zinc finger protein 45 OS=Homo sapiens GN=ZNF45 PE=2 SV=2	sp|Q02386|ZNF45_HUMAN	78 kDa	0	0.00019	0	0.93	0	0	0	0	0	0
Zinc finger protein 606 OS=Homo sapiens GN=ZNF606 PE=2 SV=1	sp|Q8WXB4|ZN606_HUMAN	92 kDa	0	7.5e-05	0	0.82	0	0	0	0	0	0
Zinc finger protein 454 OS=Homo sapiens GN=ZNF454 PE=2 SV=2	sp|Q8N9F8|ZN454_HUMAN	60 kDa	0	0.00011	0	0.61	0	0	0	0	0	0
Zinc finger protein 664 OS=Homo sapiens GN=ZNF664 PE=2 SV=1	sp|Q8N3J9|ZN664_HUMAN	30 kDa	0	0.00015	0	0.42	0	0	0	0	0	0
Zinc finger protein 227 OS=Homo sapiens GN=ZNF227 PE=1 SV=1	sp|Q86WZ6|ZN227_HUMAN	92 kDa	0	0.00015	0	0.42	0	0	0	0	0	0
Zinc finger protein 354C OS=Homo sapiens GN=ZNF354C PE=2 SV=1	sp|Q86Y25|Z354C_HUMAN	65 kDa	0	0.00011	0	0.35	0	0	0	0	0	0
Zinc finger protein 850 OS=Homo sapiens GN=ZNF850 PE=3 SV=2	sp|A8MQ14|ZN850_HUMAN (+1)	125 kDa	0	3.8e-05	0	0.34	0	0	0	0	0	0
Zinc finger protein with KRAB and SCAN domains 5 OS=Homo sapiens GN=ZKSCAN5 PE=1 SV=1	sp|Q9Y2L8|ZKSC5_HUMAN	97 kDa	0	0.00011	0	0.22	0	0	0	0	0	0
Zinc finger protein 506 OS=Homo sapiens GN=ZNF506 PE=2 SV=2	sp|Q5JVG8|ZN506_HUMAN	52 kDa	0	7.5e-05	0	0.21	0	0	0	0	0	0
Zinc finger protein 611 OS=Homo sapiens GN=ZNF611 PE=2 SV=2	sp|Q8N823|ZN611_HUMAN	81 kDa	0	0.00011	0	0.14	0	0	0	0	0	0
Cluster of Synaptic functional regulator FMR1 OS=Homo sapiens GN=FMR1 PE=1 SV=1 (tr|A8MQB8|A8MQB8_HUMAN)	tr|A8MQB8|A8MQB8_HUMAN [3]	66 kDa	0	0.0013	0	1	0	30	0	12	0	16
Synaptic functional regulator FMR1 OS=Homo sapiens GN=FMR1 PE=1 SV=1	tr|A8MQB8|A8MQB8_HUMAN (+1)	66 kDa	0	0.0012	0	1	0	2	0	1	0	1
Synaptic functional regulator FMR1 OS=Homo sapiens GN=FMR1 PE=1 SV=1	sp|Q06787|FMR1_HUMAN	71 kDa	0	0.0012	0	1	0	1	0	1	0	1
X-ray repair cross-complementing protein 5 OS=Homo sapiens GN=XRCC5 PE=1 SV=3	sp|P13010|XRCC5_HUMAN	83 kDa	0	0.00053	0	1	0	14	0	8	0	9
Cluster of Heterogeneous nuclear ribonucleoprotein A1 OS=Homo sapiens GN=HNRNPA1 PE=1 SV=5 (sp|P09651|ROA1_HUMAN)	sp|P09651|ROA1_HUMAN [3]	39 kDa	0	0.0015	0	1	0	36	0	13	0	16
Heterogeneous nuclear ribonucleoprotein A1 OS=Homo sapiens GN=HNRNPA1 PE=1 SV=5	sp|P09651|ROA1_HUMAN (+1)	39 kDa	0	0.0015	0	1	0	14	0	5	0	6
Heterogeneous nuclear ribonucleoprotein A1 (Fragment) OS=Homo sapiens GN=HNRNPA1 PE=1 SV=1	tr|F8VZ49|F8VZ49_HUMAN	26 kDa	0	0.00094	0	0.99	0	0	0	0	0	0
Something about silencing protein 10 OS=Homo sapiens GN=UTP3 PE=1 SV=1	sp|Q9NQZ2|SAS10_HUMAN	55 kDa	0	0.0011	0	1	0	28	0	10	0	12
DNA repair protein RAD50 OS=Homo sapiens GN=RAD50 PE=1 SV=1	sp|Q92878|RAD50_HUMAN	154 kDa	0	0.00068	0	1	0	18	0	12	0	12
Transcription intermediary factor 1-beta OS=Homo sapiens GN=TRIM28 PE=1 SV=5	sp|Q13263|TIF1B_HUMAN	89 kDa	0	0.00086	0	1	0	23	0	13	0	15
Werner syndrome ATP-dependent helicase OS=Homo sapiens GN=WRN PE=1 SV=2	sp|Q14191|WRN_HUMAN	162 kDa	0	3.8e-05	0	1	0	1	0	1	0	1
U3 small nucleolar ribonucleoprotein protein MPP10 OS=Homo sapiens GN=MPHOSPH10 PE=1 SV=2	sp|O00566|MPP10_HUMAN	79 kDa	0	0.00098	0	1	0	26	0	12	0	15
Putative cell-cycle-associated protein kinase CDK OS=Toxoplasma gondii (strain ATCC 50861 / VEG) GN=TGVEG_249260 PE=4 SV=1	tr|V4ZQN2|V4ZQN2_TOXGV	212 kDa	0	0.00011	0	0.79	0	0	0	0	0	0
Cyclin-dependent kinase 17 OS=Homo sapiens GN=CDK17 PE=1 SV=2	sp|Q00537|CDK17_HUMAN	60 kDa	0	0.00011	0	1	0	0	0	0	0	0
Pre-mRNA-processing factor 19 OS=Homo sapiens GN=PRPF19 PE=1 SV=1	sp|Q9UMS4|PRP19_HUMAN	55 kDa	0	0.001	0	1	0	27	0	10	0	12
Cluster of DNA topoisomerase 2-alpha OS=Homo sapiens GN=TOP2A PE=1 SV=3 (sp|P11388|TOP2A_HUMAN)	sp|P11388|TOP2A_HUMAN [2]	174 kDa	0	0.00068	0	1	0	18	0	12	0	13
DNA topoisomerase 2-alpha OS=Homo sapiens GN=TOP2A PE=1 SV=3	sp|P11388|TOP2A_HUMAN	174 kDa	0	0.00064	0	1	0	14	0	9	0	10
DNA topoisomerase 2-beta OS=Homo sapiens GN=TOP2B PE=1 SV=3	sp|Q02880|TOP2B_HUMAN	183 kDa	0	0.00015	0	1	0	1	0	1	0	1
Cluster of C-1-tetrahydrofolate synthase, cytoplasmic OS=Homo sapiens GN=MTHFD1 PE=1 SV=3 (sp|P11586|C1TC_HUMAN)	sp|P11586|C1TC_HUMAN [2]	102 kDa	0	0.00053	0	1	0	14	0	9	0	9
C-1-tetrahydrofolate synthase, cytoplasmic OS=Homo sapiens GN=MTHFD1 PE=1 SV=3	sp|P11586|C1TC_HUMAN	102 kDa	0	0.00053	0	1	0	0	0	0	0	0
C-1-tetrahydrofolate synthase, cytoplasmic OS=Homo sapiens GN=MTHFD1 PE=1 SV=1	tr|F5H2F4|F5H2F4_HUMAN	111 kDa	0	0.00053	0	0.16	0	0	0	0	0	0
Cluster of Splicing factor 3B subunit 2 OS=Homo sapiens GN=SF3B2 PE=1 SV=2 (sp|Q13435|SF3B2_HUMAN)	sp|Q13435|SF3B2_HUMAN	100 kDa	0	0.00083	0	1	0	20	0	13	0	13
Splicing factor 3B subunit 2 OS=Homo sapiens GN=SF3B2 PE=1 SV=2	sp|Q13435|SF3B2_HUMAN	100 kDa	0	0.00083	0	1	0	11	0	6	0	6
X-ray repair cross-complementing protein 6 OS=Homo sapiens GN=XRCC6 PE=1 SV=2	sp|P12956|XRCC6_HUMAN (+1)	70 kDa	0	0.00019	0	1	0	5	0	3	0	3
Cluster of Polyadenylate-binding protein 3 OS=Homo sapiens GN=PABPC3 PE=1 SV=2 (sp|Q9H361|PABP3_HUMAN)	sp|Q9H361|PABP3_HUMAN [4]	70 kDa	0	0.00075	0	1	0	20	0	11	0	11
Polyadenylate-binding protein 3 OS=Homo sapiens GN=PABPC3 PE=1 SV=2	sp|Q9H361|PABP3_HUMAN	70 kDa	0	0.00023	0	0.89	0	0	0	0	0	0
Polyadenylate-binding protein 1 OS=Homo sapiens GN=PABPC1 PE=1 SV=2	sp|P11940|PABP1_HUMAN	71 kDa	0	0.00064	0	1	0	3	0	2	0	2
Polyadenylate-binding protein 4 OS=Homo sapiens GN=PABPC4 PE=1 SV=1	sp|Q13310|PABP4_HUMAN (+1)	71 kDa	0	0.00026	0	1	0	3	0	2	0	2
DNA replication licensing factor MCM2 OS=Homo sapiens GN=MCM2 PE=1 SV=4	sp|P49736|MCM2_HUMAN	102 kDa	0	0.00079	0	1	0	21	0	13	0	14
Ribosome biogenesis protein BRX1 homolog OS=Homo sapiens GN=BRIX1 PE=1 SV=2	sp|Q8TDN6|BRX1_HUMAN	41 kDa	0	0.00086	0	1	0	19	0	9	0	10
Testis-expressed protein 10 OS=Homo sapiens GN=TEX10 PE=1 SV=2	sp|Q9NXF1|TEX10_HUMAN	106 kDa	0	0.0006	0	1	0	16	0	10	0	11
Cluster of Scaffold attachment factor B1 OS=Homo sapiens GN=SAFB PE=1 SV=4 (sp|Q15424|SAFB1_HUMAN)	sp|Q15424|SAFB1_HUMAN [2]	103 kDa	0	0.00086	0	1	0	23	0	10	0	13
Scaffold attachment factor B1 OS=Homo sapiens GN=SAFB PE=1 SV=4	sp|Q15424|SAFB1_HUMAN	103 kDa	0	0.00079	0	1	0	12	0	4	0	5
Scaffold attachment factor B2 OS=Homo sapiens GN=SAFB2 PE=1 SV=1	sp|Q14151|SAFB2_HUMAN	107 kDa	0	0.00041	0	1	0	2	0	2	0	2
Interleukin enhancer-binding factor 2 OS=Homo sapiens GN=ILF2 PE=1 SV=2	sp|Q12905|ILF2_HUMAN (+1)	43 kDa	0	0.00068	0	1	0	18	0	7	0	9
Cluster of E3 SUMO-protein ligase RanBP2 OS=Homo sapiens GN=RANBP2 PE=1 SV=2 (sp|P49792|RBP2_HUMAN)	sp|P49792|RBP2_HUMAN [2]	358 kDa	0	0.00023	0	1	0	5	0	6	0	6
E3 SUMO-protein ligase RanBP2 OS=Homo sapiens GN=RANBP2 PE=1 SV=2	sp|P49792|RBP2_HUMAN	358 kDa	0	0.00023	0	1	0	3	0	3	0	3
RanBP2-like and GRIP domain-containing protein 4 OS=Homo sapiens GN=RGPD4 PE=2 SV=3	sp|Q7Z3J3|RGPD4_HUMAN	197 kDa	0	0.00011	0	0.41	0	0	0	0	0	0
Exosome component 10 OS=Homo sapiens GN=EXOSC10 PE=1 SV=2	sp|Q01780|EXOSX_HUMAN	101 kDa	0	0.00068	0	1	0	18	0	11	0	11
Interleukin enhancer-binding factor 3 OS=Homo sapiens GN=ILF3 PE=1 SV=3	sp|Q12906|ILF3_HUMAN	95 kDa	0	0.00079	0	1	0	21	0	11	0	12
Probable 28S rRNA (cytosine(4447)-C(5))-methyltransferase OS=Homo sapiens GN=NOP2 PE=1 SV=2	sp|P46087|NOP2_HUMAN	89 kDa	0	0.0006	0	1	0	16	0	11	0	11
Thyroid hormone receptor-associated protein 3 OS=Homo sapiens GN=THRAP3 PE=1 SV=2	sp|Q9Y2W1|TR150_HUMAN	109 kDa	0	0.00068	0	1	0	18	0	10	0	11
Putative ATP-dependent RNA helicase DHX30 OS=Homo sapiens GN=DHX30 PE=1 SV=1	tr|H7BXY3|H7BXY3_HUMAN	131 kDa	0	0.00071	0	1	0	19	0	10	0	10
DNA replication licensing factor MCM4 (Fragment) OS=Homo sapiens GN=MCM4 PE=1 SV=8	tr|E5RFJ8|E5RFJ8_HUMAN	23 kDa	0	0.00015	0	0.98	0	0	0	0	0	0
WD repeat-containing protein 18 OS=Homo sapiens GN=WDR18 PE=1 SV=2	sp|Q9BV38|WDR18_HUMAN (+2)	47 kDa	0	0.00068	0	1	0	18	0	9	0	9
Heterogeneous nuclear ribonucleoprotein C-like 3 OS=Homo sapiens GN=HNRNPCL3 PE=2 SV=1	sp|B7ZW38|HNRC3_HUMAN (+2)	32 kDa	0	0.00019	0	0.4	0	0	0	0	0	0
Heterogeneous nuclear ribonucleoprotein C-like 2 OS=Homo sapiens GN=HNRNPCL2 PE=4 SV=1	tr|A0A0G2JNQ3|A0A0G2JNQ3_HUMAN	32 kDa	0	0.00019	0	0.87	0	0	0	0	0	0
HCG2039996 OS=Homo sapiens GN=PPAN-P2RY11 PE=3 SV=1	tr|A0A0B4J1V8|A0A0B4J1V8_HUMAN	88 kDa	0	0.00053	0	1	0	14	0	9	0	9
Cluster of Protein PRRC2C OS=Homo sapiens GN=PRRC2C PE=1 SV=4 (sp|Q9Y520|PRC2C_HUMAN)	sp|Q9Y520|PRC2C_HUMAN [4]	317 kDa	0	0.00011	0	1	0	3	0	2	0	2
Protein PRRC2C OS=Homo sapiens GN=PRRC2C PE=1 SV=4	sp|Q9Y520|PRC2C_HUMAN (+1)	317 kDa	0	3.8e-05	0	1	0	1	0	1	0	1
Protein PRRC2A OS=Homo sapiens GN=PRRC2A PE=1 SV=3	sp|P48634|PRC2A_HUMAN	229 kDa	0	7.5e-05	0	1	0	2	0	1	0	1
Protein PRRC2B OS=Homo sapiens GN=PRRC2B PE=1 SV=2	sp|Q5JSZ5|PRC2B_HUMAN	243 kDa	0	0	0	0	0	0	0	0	0	0
Cluster of Fragile X mental retardation syndrome-related protein 1 OS=Homo sapiens GN=FXR1 PE=1 SV=1 (tr|B4DXZ6|B4DXZ6_HUMAN)	tr|B4DXZ6|B4DXZ6_HUMAN	68 kDa	0	0.00053	0	1	0	9	0	6	0	7
Cluster of Clathrin heavy chain 1 OS=Homo sapiens GN=CLTC PE=1 SV=5 (sp|Q00610|CLH1_HUMAN)	sp|Q00610|CLH1_HUMAN [3]	192 kDa	0	0.00049	0	1	0	13	0	8	0	8
Clathrin heavy chain 1 OS=Homo sapiens GN=CLTC PE=1 SV=5	sp|Q00610|CLH1_HUMAN (+1)	192 kDa	0	0.00049	0	1	0	10	0	7	0	7
Clathrin heavy chain 2 OS=Homo sapiens GN=CLTCL1 PE=1 SV=2	sp|P53675|CLH2_HUMAN	187 kDa	0	0.00011	0	0.62	0	0	0	0	0	0
Activated CDC42 kinase 1 (Fragment) OS=Homo sapiens GN=TNK2 PE=1 SV=1	tr|H7BZZ3|H7BZZ3_HUMAN	34 kDa	0	0	0	0	0	0	0	0	0	0
Cellular tumor antigen p53 OS=Homo sapiens GN=TP53 PE=1 SV=4	sp|P04637|P53_HUMAN (+1)	44 kDa	0	0.0003	0	1	0	8	0	6	0	6
ATP-citrate synthase OS=Homo sapiens GN=ACLY PE=1 SV=3	sp|P53396|ACLY_HUMAN	121 kDa	0	0.00053	0	1	0	14	0	11	0	11
RAF proto-oncogene serine/threonine-protein kinase OS=Homo sapiens GN=RAF1 PE=1 SV=1	sp|P04049|RAF1_HUMAN	73 kDa	0	3.8e-05	0	1	0	0	0	0	0	0
Cluster of Nucleolar protein 6 OS=Homo sapiens GN=NOL6 PE=1 SV=2 (sp|Q9H6R4|NOL6_HUMAN)	sp|Q9H6R4|NOL6_HUMAN	128 kDa	0	0.00038	0	1	0	10	0	7	0	7
Nucleolar protein 6 OS=Homo sapiens GN=NOL6 PE=1 SV=2	sp|Q9H6R4|NOL6_HUMAN	128 kDa	0	0.00038	0	1	0	7	0	5	0	5
Cluster of Myosin light polypeptide 6 OS=Homo sapiens GN=MYL6 PE=1 SV=1 (tr|B7Z6Z4|B7Z6Z4_HUMAN)	tr|B7Z6Z4|B7Z6Z4_HUMAN [2]	27 kDa	0	0.00034	0	1	0	9	0	4	0	4
Myosin light polypeptide 6 OS=Homo sapiens GN=MYL6 PE=1 SV=1	tr|B7Z6Z4|B7Z6Z4_HUMAN	27 kDa	0	0.00034	0	1	0	8	0	3	0	3
Myosin light chain 6B OS=Homo sapiens GN=MYL6B PE=1 SV=1	sp|P14649|MYL6B_HUMAN	23 kDa	0	3.8e-05	0	0.15	0	0	0	0	0	0
DNA replication licensing factor MCM6 OS=Homo sapiens GN=MCM6 PE=1 SV=1	sp|Q14566|MCM6_HUMAN	93 kDa	0	0.00053	0	1	0	14	0	8	0	8
La-related protein 1 OS=Homo sapiens GN=LARP1 PE=1 SV=2	sp|Q6PKG0|LARP1_HUMAN	124 kDa	0	0.00038	0	1	0	9	0	6	0	7
SURP and G-patch domain-containing protein 2 OS=Homo sapiens GN=SUGP2 PE=1 SV=2	sp|Q8IX01|SUGP2_HUMAN (+1)	120 kDa	0	0.00023	0	1	0	6	0	6	0	6
Cell division cycle 5-like protein OS=Homo sapiens GN=CDC5L PE=1 SV=2	sp|Q99459|CDC5L_HUMAN	92 kDa	0	0.00038	0	1	0	10	0	7	0	7
Probable ATP-dependent RNA helicase DDX23 OS=Homo sapiens GN=DDX23 PE=1 SV=3	sp|Q9BUQ8|DDX23_HUMAN	96 kDa	0	0.00064	0	1	0	17	0	10	0	10
Pericentrin OS=Homo sapiens GN=PCNT PE=1 SV=4	sp|O95613|PCNT_HUMAN	378 kDa	0	0.00015	0	1	0	4	0	4	0	4
Splicing factor 3B subunit 4 OS=Homo sapiens GN=SF3B4 PE=1 SV=1	sp|Q15427|SF3B4_HUMAN	44 kDa	0	0.0006	0	1	0	16	0	4	0	5
Non-specific serine/threonine protein kinase OS=Homo sapiens GN=MARK2 PE=1 SV=1	tr|E7ETY4|E7ETY4_HUMAN	78 kDa	0	0.00038	0	0.35	0	0	0	0	0	0
U4/U6.U5 tri-snRNP-associated protein 2 OS=Homo sapiens GN=USP39 PE=1 SV=1	tr|A0A087X1B2|A0A087X1B2_HUMAN	56 kDa	0	0.00034	0	0.23	0	0	0	0	0	0
Protein SOGA1 OS=Homo sapiens GN=SOGA1 PE=1 SV=2	sp|O94964|SOGA1_HUMAN	160 kDa	0	7.5e-05	0	1	0	2	0	1	0	1
T-complex protein 1 subunit epsilon OS=Homo sapiens GN=CCT5 PE=1 SV=1	sp|P48643|TCPE_HUMAN	60 kDa	0	0.0003	0	1	0	8	0	5	0	5
Heterogeneous nuclear ribonucleoprotein A3 OS=Homo sapiens GN=HNRNPA3 PE=1 SV=2	sp|P51991|ROA3_HUMAN	40 kDa	0	0.00049	0	1	0	13	0	7	0	8
RNA-binding protein 14 OS=Homo sapiens GN=RBM14 PE=1 SV=2	sp|Q96PK6|RBM14_HUMAN	69 kDa	0	0.00041	0	1	0	11	0	9	0	10
CDK5 regulatory subunit-associated protein 2 OS=Homo sapiens GN=CDK5RAP2 PE=1 SV=5	sp|Q96SN8|CK5P2_HUMAN	215 kDa	0	0.00011	0	1	0	3	0	2	0	2
Uncharacterized protein OS=Toxoplasma gondii (strain ATCC 50861 / VEG) GN=BN1205_030810 PE=4 SV=1	REVERSE_tr|V4ZFQ7|V4ZFQ7_TOXGV-R	358 kDa	0	0.00011	0	1	0	3	0	1	0	1
Eukaryotic translation initiation factor 3 subunit C-like protein OS=Homo sapiens GN=EIF3CL PE=3 SV=1	sp|B5ME19|EIFCL_HUMAN (+1)	105 kDa	0	0.00011	0	1	0	3	0	3	0	3
Heterogeneous nuclear ribonucleoprotein K OS=Homo sapiens GN=HNRNPK PE=1 SV=1	sp|P61978|HNRPK_HUMAN	51 kDa	0	0.00045	0	1	0	12	0	6	0	6
GRB10-interacting GYF protein 2 OS=Homo sapiens GN=GIGYF2 PE=1 SV=1	sp|Q6Y7W6|GGYF2_HUMAN	150 kDa	0	3.8e-05	0	1	0	1	0	1	0	1
Probable rRNA-processing protein EBP2 OS=Homo sapiens GN=EBNA1BP2 PE=1 SV=2	sp|Q99848|EBP2_HUMAN (+1)	35 kDa	0	0.00049	0	1	0	13	0	6	0	6
FACT complex subunit SPT16 OS=Homo sapiens GN=SUPT16H PE=1 SV=1	sp|Q9Y5B9|SP16H_HUMAN	120 kDa	0	0.00038	0	1	0	10	0	6	0	6
Cluster of DBIRD complex subunit ZNF326 OS=Homo sapiens GN=ZNF326 PE=1 SV=2 (sp|Q5BKZ1|ZN326_HUMAN)	sp|Q5BKZ1|ZN326_HUMAN	66 kDa	0	0.00053	0	1	0	14	0	10	0	11
DBIRD complex subunit ZNF326 OS=Homo sapiens GN=ZNF326 PE=1 SV=2	sp|Q5BKZ1|ZN326_HUMAN	66 kDa	0	0.00053	0	1	0	7	0	6	0	6
Cluster of U3 small nucleolar ribonucleoprotein protein IMP4 (Fragment) OS=Homo sapiens GN=IMP4 PE=1 SV=1 (tr|B9A008|B9A008_HUMAN)	tr|B9A008|B9A008_HUMAN [4]	20 kDa	0	0.00038	0	1	0	10	0	6	0	6
U3 small nucleolar ribonucleoprotein protein IMP4 (Fragment) OS=Homo sapiens GN=IMP4 PE=1 SV=1	tr|B9A008|B9A008_HUMAN	20 kDa	0	0.00023	0	0.49	0	0	0	0	0	0
U3 small nucleolar ribonucleoprotein protein IMP4 OS=Homo sapiens GN=IMP4 PE=1 SV=1	sp|Q96G21|IMP4_HUMAN (+1)	34 kDa	0	0.00038	0	1	0	3	0	1	0	1
U3 small nucleolar ribonucleoprotein protein IMP4 (Fragment) OS=Homo sapiens GN=IMP4 PE=1 SV=1	tr|E7ENR5|E7ENR5_HUMAN	27 kDa	0	0.00026	0	0.46	0	0	0	0	0	0
RNA-binding protein 34 OS=Homo sapiens GN=RBM34 PE=1 SV=2	sp|P42696|RBM34_HUMAN	49 kDa	0	0.00019	0	1	0	5	0	4	0	4
Heterochromatin protein 1-binding protein 3 OS=Homo sapiens GN=HP1BP3 PE=1 SV=1	sp|Q5SSJ5|HP1B3_HUMAN	61 kDa	0	0.00034	0	1	0	9	0	8	0	8
Bcl-2-associated transcription factor 1 OS=Homo sapiens GN=BCLAF1 PE=1 SV=2	sp|Q9NYF8|BCLF1_HUMAN	106 kDa	0	0.00041	0	1	0	11	0	6	0	8
Microtubule cross-linking factor 1 OS=Homo sapiens GN=MTCL1 PE=1 SV=5	sp|Q9Y4B5|MTCL1_HUMAN	210 kDa	0	7.5e-05	0	1	0	2	0	2	0	2
Superkiller viralicidic activity 2-like 2 OS=Homo sapiens GN=SKIV2L2 PE=1 SV=3	sp|P42285|SK2L2_HUMAN	118 kDa	0	0.00045	0	1	0	12	0	7	0	7
Coatomer subunit alpha OS=Homo sapiens GN=COPA PE=1 SV=2	sp|P53621|COPA_HUMAN	138 kDa	0	0.00026	0	1	0	7	0	6	0	6
Midasin OS=Homo sapiens GN=MDN1 PE=1 SV=2	sp|Q9NU22|MDN1_HUMAN	633 kDa	0	3.8e-05	0	1	0	1	0	1	0	1
Pecanex-like protein 2 OS=Homo sapiens GN=PCNX2 PE=2 SV=3	REVERSE_sp|A6NKB5|PCX2_HUMAN-R	237 kDa	0	7.5e-05	0	1	0	2	0	1	0	1
U3 small nucleolar RNA-associated protein 14 homolog A (Fragment) OS=Homo sapiens GN=UTP14A PE=1 SV=1	tr|X6RJY0|X6RJY0_HUMAN	37 kDa	0	0.00011	0	0.37	0	0	0	0	0	0
U3 small nucleolar RNA-associated protein 14 homolog C OS=Homo sapiens GN=UTP14C PE=1 SV=1	sp|Q5TAP6|UT14C_HUMAN	87 kDa	0	0.00011	0	0.25	0	0	0	0	0	0
Cluster of CLIP-associating protein 1 OS=Homo sapiens GN=CLASP1 PE=1 SV=1 (sp|Q7Z460|CLAP1_HUMAN)	sp|Q7Z460|CLAP1_HUMAN [2]	169 kDa	0	0.00011	0	1	0	3	0	3	0	3
CLIP-associating protein 1 OS=Homo sapiens GN=CLASP1 PE=1 SV=1	sp|Q7Z460|CLAP1_HUMAN	169 kDa	0	0.00011	0	0.94	0	0	0	0	0	0
CLIP-associating protein 1 OS=Homo sapiens GN=CLASP1 PE=1 SV=2	tr|F8WA11|F8WA11_HUMAN	163 kDa	0	0.00011	0	0.91	0	0	0	0	0	0
Cluster of Epiplakin OS=Homo sapiens GN=EPPK1 PE=1 SV=2 (tr|A0A075B730|A0A075B730_HUMAN)	tr|A0A075B730|A0A075B730_HUMAN [3]	553 kDa	0	0.00015	0	1	0	4	0	3	0	3
Epiplakin OS=Homo sapiens GN=EPPK1 PE=1 SV=2	tr|A0A075B730|A0A075B730_HUMAN (+1)	553 kDa	0	0.00015	0	0.94	0	0	0	0	0	0
Epiplakin OS=Homo sapiens GN=EPPK1 PE=1 SV=2	sp|P58107|EPIPL_HUMAN	556 kDa	0	0.00015	0	0.98	0	0	0	0	0	0
Cluster of ATP-dependent RNA helicase DDX24 OS=Homo sapiens GN=DDX24 PE=1 SV=1 (sp|Q9GZR7|DDX24_HUMAN)	sp|Q9GZR7|DDX24_HUMAN [3]	96 kDa	0	0.00038	0	1	0	10	0	6	0	7
ATP-dependent RNA helicase DDX24 OS=Homo sapiens GN=DDX24 PE=1 SV=1	sp|Q9GZR7|DDX24_HUMAN (+1)	96 kDa	0	0.00038	0	1	0	3	0	2	0	2
ATP-dependent RNA helicase DDX24 OS=Homo sapiens GN=DDX24 PE=1 SV=1	tr|F5GYL3|F5GYL3_HUMAN	69 kDa	0	0.00026	0	0.52	0	0	0	0	0	0
Cluster of Probable global transcription activator SNF2L1 OS=Homo sapiens GN=SMARCA1 PE=1 SV=2 (sp|P28370|SMCA1_HUMAN)	sp|P28370|SMCA1_HUMAN [3]	123 kDa	0	7.5e-05	0	1	0	2	0	1	0	1
Probable global transcription activator SNF2L1 OS=Homo sapiens GN=SMARCA1 PE=1 SV=2	sp|P28370|SMCA1_HUMAN (+1)	123 kDa	0	7.5e-05	0	0.71	0	0	0	0	0	0
SWI/SNF-related matrix-associated actin-dependent regulator of chromatin subfamily A member 5 OS=Homo sapiens GN=SMARCA5 PE=1 SV=1	sp|O60264|SMCA5_HUMAN	122 kDa	0	7.5e-05	0	0.83	0	0	0	0	0	0
DNA replication licensing factor MCM3 OS=Homo sapiens GN=MCM3 PE=1 SV=3	sp|P25205|MCM3_HUMAN	91 kDa	0	0.00034	0	1	0	9	0	5	0	6
CCAAT/enhancer-binding protein zeta OS=Homo sapiens GN=CEBPZ PE=1 SV=3	sp|Q03701|CEBPZ_HUMAN	121 kDa	0	0.0003	0	1	0	8	0	5	0	7
General transcription factor 3C polypeptide 1 OS=Homo sapiens GN=GTF3C1 PE=1 SV=4	sp|Q12789|TF3C1_HUMAN	239 kDa	0	0.0003	0	1	0	8	0	5	0	5
Ribosome biogenesis protein BMS1 homolog OS=Homo sapiens GN=BMS1 PE=1 SV=1	sp|Q14692|BMS1_HUMAN	146 kDa	0	7.5e-05	0	1	0	2	0	2	0	2
Nuclear mitotic apparatus protein 1 OS=Homo sapiens GN=NUMA1 PE=1 SV=2	sp|Q14980|NUMA1_HUMAN	238 kDa	0	0.00023	0	1	0	6	0	5	0	5
Splicing factor 3B subunit 3 OS=Homo sapiens GN=SF3B3 PE=1 SV=4	sp|Q15393|SF3B3_HUMAN	136 kDa	0	0.00019	0	1	0	5	0	4	0	4
40S ribosomal protein S12 OS=Homo sapiens GN=RPS12 PE=1 SV=3	sp|P25398|RS12_HUMAN	15 kDa	0	0.00026	0	1	0	7	0	2	0	3
Kinesin-like protein KIF23 OS=Homo sapiens GN=KIF23 PE=1 SV=3	sp|Q02241|KIF23_HUMAN (+1)	110 kDa	0	0.00015	0	1	0	4	0	2	0	2
Putative transmembrane protein OS=Toxoplasma gondii (strain ATCC 50861 / VEG) GN=TGVEG_267855 PE=4 SV=1	REVERSE_tr|V4ZDU9|V4ZDU9_TOXGV-R	392 kDa	0	3.8e-05	0	0.98	0	0	0	0	0	0
Activator of 90 kDa heat shock protein ATPase homolog 1 OS=Homo sapiens GN=AHSA1 PE=1 SV=1	sp|O95433|AHSA1_HUMAN	38 kDa	0	0.00015	0	1	0	4	0	2	0	2
Double-stranded RNA-binding protein Staufen homolog 1 OS=Homo sapiens GN=STAU1 PE=1 SV=2	sp|O95793|STAU1_HUMAN	63 kDa	0	0.00019	0	1	0	5	0	3	0	4
Heterogeneous nuclear ribonucleoproteins A2/B1 OS=Homo sapiens GN=HNRNPA2B1 PE=1 SV=2	sp|P22626|ROA2_HUMAN	37 kDa	0	0.00049	0	1	0	10	0	7	0	8
DNA mismatch repair protein Msh2 OS=Homo sapiens GN=MSH2 PE=1 SV=1	sp|P43246|MSH2_HUMAN	105 kDa	0	0.00015	0	1	0	4	0	3	0	3
ATP-dependent RNA helicase DDX50 OS=Homo sapiens GN=DDX50 PE=1 SV=1	sp|Q9BQ39|DDX50_HUMAN	83 kDa	0	0.00079	0	1	0	5	0	4	0	4
U3 small nucleolar ribonucleoprotein protein IMP3 OS=Homo sapiens GN=IMP3 PE=1 SV=1	sp|Q9NV31|IMP3_HUMAN	22 kDa	0	0.00019	0	1	0	5	0	3	0	5
RNA-binding protein 28 OS=Homo sapiens GN=RBM28 PE=1 SV=3	sp|Q9NW13|RBM28_HUMAN	86 kDa	0	0.00045	0	1	0	12	0	7	0	8
Ribosomal biogenesis protein LAS1L OS=Homo sapiens GN=LAS1L PE=1 SV=2	sp|Q9Y4W2|LAS1L_HUMAN	83 kDa	0	0.00034	0	1	0	9	0	8	0	8
Cluster of Proline-, glutamic acid- and leucine-rich protein 1 OS=Homo sapiens GN=PELP1 PE=1 SV=2 (tr|C9JFV4|C9JFV4_HUMAN)	tr|C9JFV4|C9JFV4_HUMAN [2]	125 kDa	0	0.00041	0	1	0	11	0	4	0	5
Proline-, glutamic acid- and leucine-rich protein 1 OS=Homo sapiens GN=PELP1 PE=1 SV=2	tr|C9JFV4|C9JFV4_HUMAN	125 kDa	0	0.00034	0	0.62	0	0	0	0	0	0
Proline-, glutamic acid- and leucine-rich protein 1 OS=Homo sapiens GN=PELP1 PE=1 SV=2	sp|Q8IZL8|PELP1_HUMAN	120 kDa	0	0.00041	0	1	0	2	0	1	0	1
Bifunctional glutamate/proline--tRNA ligase OS=Homo sapiens GN=EPRS PE=1 SV=5	sp|P07814|SYEP_HUMAN	171 kDa	0	0.00015	0	1	0	4	0	4	0	4
DNA-directed RNA polymerase II subunit RPB1 OS=Homo sapiens GN=POLR2A PE=1 SV=2	sp|P24928|RPB1_HUMAN (+1)	217 kDa	0	0.00011	0	1	0	3	0	3	0	3
AP-2 complex subunit mu OS=Homo sapiens GN=AP2M1 PE=1 SV=2	sp|Q96CW1|AP2M1_HUMAN (+2)	50 kDa	0	0.00026	0	1	0	5	0	5	0	5
Insulin-like growth factor 2 mRNA-binding protein 1 OS=Homo sapiens GN=IGF2BP1 PE=1 SV=2	sp|Q9NZI8|IF2B1_HUMAN	63 kDa	0	0.00038	0	1	0	9	0	4	0	4
Enhancer of rudimentary homolog OS=Homo sapiens GN=ERH PE=1 SV=1	sp|P84090|ERH_HUMAN	12 kDa	0	0.0003	0	1	0	8	0	3	0	3
YTH domain-containing family protein 2 OS=Homo sapiens GN=YTHDF2 PE=1 SV=2	sp|Q9Y5A9|YTHD2_HUMAN	62 kDa	0	7.5e-05	0	1	0	2	0	1	0	1
Cluster of Adenosylhomocysteinase OS=Homo sapiens GN=AHCY PE=1 SV=4 (sp|P23526|SAHH_HUMAN)	sp|P23526|SAHH_HUMAN	48 kDa	0	0.0003	0	1	0	8	0	4	0	4
Adenosylhomocysteinase OS=Homo sapiens GN=AHCY PE=1 SV=4	sp|P23526|SAHH_HUMAN	48 kDa	0	0.0003	0	1	0	7	0	3	0	3
Cluster of Y-box-binding protein 3 OS=Homo sapiens GN=YBX3 PE=1 SV=4 (sp|P16989|YBOX3_HUMAN)	sp|P16989|YBOX3_HUMAN	40 kDa	0	0.00045	0	1	0	8	0	4	0	5
Y-box-binding protein 3 OS=Homo sapiens GN=YBX3 PE=1 SV=4	sp|P16989|YBOX3_HUMAN	40 kDa	0	0.00045	0	1	0	6	0	3	0	3
Cluster of SRSF protein kinase 1 (Fragment) OS=Homo sapiens GN=SRPK1 PE=1 SV=1 (tr|H3BLV9|H3BLV9_HUMAN)	tr|H3BLV9|H3BLV9_HUMAN	76 kDa	0	0.00015	0	1	0	4	0	3	0	3
SRSF protein kinase 1 (Fragment) OS=Homo sapiens GN=SRPK1 PE=1 SV=1	tr|H3BLV9|H3BLV9_HUMAN	76 kDa	0	0.00015	0	1	0	2	0	2	0	2
Lupus La protein OS=Homo sapiens GN=SSB PE=1 SV=2	sp|P05455|LA_HUMAN	47 kDa	0	0.00034	0	1	0	9	0	5	0	5
Tubulin gamma-1 chain OS=Homo sapiens GN=TUBG1 PE=1 SV=2	sp|P23258|TBG1_HUMAN	51 kDa	0	0.00023	0	1	0	6	0	4	0	4
Lon protease homolog, mitochondrial OS=Homo sapiens GN=LONP1 PE=1 SV=2	sp|P36776|LONM_HUMAN (+2)	106 kDa	0	0.0003	0	1	0	8	0	6	0	6
Heterogeneous nuclear ribonucleoprotein A0 OS=Homo sapiens GN=HNRNPA0 PE=1 SV=1	sp|Q13151|ROA0_HUMAN	31 kDa	0	0.0003	0	1	0	8	0	4	0	4
Heat shock protein 105 kDa OS=Homo sapiens GN=HSPH1 PE=1 SV=1	sp|Q92598|HS105_HUMAN	97 kDa	0	0.00023	0	1	0	6	0	4	0	4
Protein LTV1 homolog OS=Homo sapiens GN=LTV1 PE=1 SV=1	sp|Q96GA3|LTV1_HUMAN	55 kDa	0	0.00019	0	1	0	5	0	4	0	4
Chromatin target of PRMT1 protein OS=Homo sapiens GN=CHTOP PE=1 SV=2	sp|Q9Y3Y2|CHTOP_HUMAN (+1)	26 kDa	0	0.0003	0	1	0	8	0	3	0	5
Centromere protein V OS=Homo sapiens GN=CENPV PE=1 SV=1	sp|Q7Z7K6|CENPV_HUMAN	30 kDa	0	0.00038	0	1	0	10	0	3	0	4
Pre-mRNA-splicing factor SPF27 OS=Homo sapiens GN=BCAS2 PE=1 SV=1	sp|O75934|SPF27_HUMAN	26 kDa	0	0.00011	0	1	0	3	0	2	0	2
Protein diaphanous homolog 3 OS=Homo sapiens GN=DIAPH3 PE=1 SV=4	sp|Q9NSV4|DIAP3_HUMAN	137 kDa	0	7.5e-05	0	1	0	2	0	2	0	2
CTP synthase 1 OS=Homo sapiens GN=CTPS1 PE=1 SV=2	sp|P17812|PYRG1_HUMAN	67 kDa	0	0.00015	0	1	0	4	0	2	0	2
Structural maintenance of chromosomes protein 2 OS=Homo sapiens GN=SMC2 PE=1 SV=2	sp|O95347|SMC2_HUMAN	136 kDa	0	3.8e-05	0	1	0	1	0	1	0	1
Obscurin OS=Homo sapiens GN=OBSCN PE=1 SV=5	REVERSE_tr|A6NGQ3|A6NGQ3_HUMAN-R	973 kDa	0	0	0	0	0	0	0	0	0	0
ATP-dependent RNA helicase DDX1 OS=Homo sapiens GN=DDX1 PE=1 SV=1	tr|F1T0B3|F1T0B3_HUMAN	74 kDa	0	0	0	0	0	0	0	0	0	0
Endophilin-A1 OS=Homo sapiens GN=SH3GL2 PE=1 SV=1	sp|Q99962|SH3G2_HUMAN	40 kDa	0	0	0	0	0	0	0	0	0	0
Cluster of Heterogeneous nuclear ribonucleoprotein A/B OS=Homo sapiens GN=HNRNPAB PE=1 SV=1 (tr|D6R9P3|D6R9P3_HUMAN)	tr|D6R9P3|D6R9P3_HUMAN [3]	30 kDa	0	0.00023	0	1	0	6	0	4	0	4
Heterogeneous nuclear ribonucleoprotein A/B OS=Homo sapiens GN=HNRNPAB PE=1 SV=1	tr|D6R9P3|D6R9P3_HUMAN (+2)	30 kDa	0	0.00023	0	1	0	2	0	1	0	1
Heterogeneous nuclear ribonucleoprotein R OS=Homo sapiens GN=HNRNPR PE=1 SV=1	sp|O43390|HNRPR_HUMAN	71 kDa	0	0.00045	0	1	0	9	0	6	0	6
Centrosomal protein of 55 kDa OS=Homo sapiens GN=CEP55 PE=1 SV=3	sp|Q53EZ4|CEP55_HUMAN	54 kDa	0	3.8e-05	0	0.98	0	1	0	1	0	1
Rho guanine nucleotide exchange factor 2 OS=Homo sapiens GN=ARHGEF2 PE=1 SV=4	sp|Q92974|ARHG2_HUMAN (+1)	112 kDa	0	0.00026	0	1	0	7	0	6	0	6
Probable ATP-dependent RNA helicase DDX47 OS=Homo sapiens GN=DDX47 PE=1 SV=1	sp|Q9H0S4|DDX47_HUMAN	51 kDa	0	0.00026	0	1	0	6	0	4	0	4
Deoxynucleoside triphosphate triphosphohydrolase SAMHD1 OS=Homo sapiens GN=SAMHD1 PE=1 SV=2	sp|Q9Y3Z3|SAMH1_HUMAN	72 kDa	0	0.00026	0	1	0	7	0	5	0	5
Neuron navigator 1 OS=Homo sapiens GN=NAV1 PE=1 SV=2	sp|Q8NEY1|NAV1_HUMAN (+1)	202 kDa	0	0.00011	0	1	0	3	0	3	0	3
Splicing regulatory glutamine/lysine-rich protein 1 OS=Homo sapiens GN=SREK1 PE=1 SV=1	sp|Q8WXA9|SREK1_HUMAN	59 kDa	0	0.00011	0	1	0	3	0	2	0	2
SNW domain-containing protein 1 OS=Homo sapiens GN=SNW1 PE=1 SV=1	tr|G3V3A4|G3V3A4_HUMAN	65 kDa	0	3.8e-05	0	1	0	1	0	1	0	1
Cluster of Translation initiation factor eIF-2B subunit delta OS=Homo sapiens GN=EIF2B4 PE=1 SV=1 (tr|A0A087WTA5|A0A087WTA5_HUMAN)	tr|A0A087WTA5|A0A087WTA5_HUMAN	57 kDa	0	3.8e-05	0	1	0	1	0	1	0	1
Translation initiation factor eIF-2B subunit delta OS=Homo sapiens GN=EIF2B4 PE=1 SV=1	tr|A0A087WTA5|A0A087WTA5_HUMAN	57 kDa	0	3.8e-05	0	1	0	0	0	0	0	0
Eukaryotic translation initiation factor 3 subunit D OS=Homo sapiens GN=EIF3D PE=1 SV=1	sp|O15371|EIF3D_HUMAN	64 kDa	0	0.00015	0	1	0	4	0	3	0	3
26S proteasome non-ATPase regulatory subunit 3 OS=Homo sapiens GN=PSMD3 PE=1 SV=2	sp|O43242|PSMD3_HUMAN	61 kDa	0	3.8e-05	0	1	0	1	0	1	0	1
Barrier-to-autointegration factor OS=Homo sapiens GN=BANF1 PE=1 SV=1	sp|O75531|BAF_HUMAN	10 kDa	0	0.00023	0	1	0	6	0	3	0	3
Keratin, type I cytoskeletal 18 OS=Homo sapiens GN=KRT18 PE=1 SV=2	sp|P05783|K1C18_HUMAN (+1)	48 kDa	0	0.00034	0	1	0	5	0	4	0	4
Replication protein A 70 kDa DNA-binding subunit OS=Homo sapiens GN=RPA1 PE=1 SV=2	sp|P27694|RFA1_HUMAN	68 kDa	0	7.5e-05	0	1	0	2	0	2	0	2
OTU domain-containing protein 4 OS=Homo sapiens GN=OTUD4 PE=1 SV=4	sp|Q01804|OTUD4_HUMAN	124 kDa	0	0.00015	0	1	0	4	0	4	0	4
Helicase SKI2W OS=Homo sapiens GN=SKIV2L PE=1 SV=3	sp|Q15477|SKIV2_HUMAN	138 kDa	0	7.5e-05	0	1	0	2	0	2	0	2
Polynucleotide 5'-hydroxyl-kinase NOL9 OS=Homo sapiens GN=NOL9 PE=1 SV=1	sp|Q5SY16|NOL9_HUMAN	79 kDa	0	0.00023	0	1	0	6	0	6	0	6
Sentrin-specific protease 3 OS=Homo sapiens GN=SENP3 PE=1 SV=2	sp|Q9H4L4|SENP3_HUMAN	65 kDa	0	0.00026	0	1	0	7	0	4	0	4
Mitochondrial import inner membrane translocase subunit TIM50 OS=Homo sapiens GN=TIMM50 PE=1 SV=2	sp|Q3ZCQ8|TIM50_HUMAN	40 kDa	0	0.00023	0	1	0	6	0	2	0	2
Elongation factor 1-gamma OS=Homo sapiens GN=EEF1G PE=1 SV=3	sp|P26641|EF1G_HUMAN	50 kDa	0	3.8e-05	0	1	0	1	0	1	0	1
Filamin-A OS=Homo sapiens GN=FLNA PE=1 SV=4	sp|P21333|FLNA_HUMAN (+1)	281 kDa	0	7.5e-05	0	1	0	2	0	2	0	2
Transitional endoplasmic reticulum ATPase OS=Homo sapiens GN=VCP PE=1 SV=4	sp|P55072|TERA_HUMAN	89 kDa	0	0.00026	0	1	0	7	0	2	0	3
Cluster of Serpin H1 OS=Homo sapiens GN=SERPINH1 PE=1 SV=2 (sp|P50454|SERPH_HUMAN)	sp|P50454|SERPH_HUMAN	46 kDa	0	0.00015	0	1	0	4	0	4	0	4
Serpin H1 OS=Homo sapiens GN=SERPINH1 PE=1 SV=2	sp|P50454|SERPH_HUMAN	46 kDa	0	0.00015	0	1	0	2	0	2	0	2
Cluster of Serine hydroxymethyltransferase, mitochondrial OS=Homo sapiens GN=SHMT2 PE=1 SV=3 (sp|P34897|GLYM_HUMAN)	sp|P34897|GLYM_HUMAN	56 kDa	0	0.00023	0	1	0	6	0	5	0	5
Serine hydroxymethyltransferase, mitochondrial OS=Homo sapiens GN=SHMT2 PE=1 SV=3	sp|P34897|GLYM_HUMAN	56 kDa	0	0.00023	0	1	0	3	0	2	0	2
cAMP-dependent protein kinase type II-alpha regulatory subunit OS=Homo sapiens GN=PRKAR2A PE=1 SV=2	sp|P13861|KAP2_HUMAN	46 kDa	0	7.5e-05	0	1	0	1	0	1	0	1
Trifunctional purine biosynthetic protein adenosine-3 OS=Homo sapiens GN=GART PE=1 SV=1	sp|P22102|PUR2_HUMAN	108 kDa	0	0.00015	0	1	0	4	0	3	0	3
Ran GTPase-activating protein 1 OS=Homo sapiens GN=RANGAP1 PE=1 SV=1	sp|P46060|RAGP1_HUMAN	64 kDa	0	0.00015	0	1	0	4	0	4	0	4
GMP synthase [glutamine-hydrolyzing] OS=Homo sapiens GN=GMPS PE=1 SV=1	sp|P49915|GUAA_HUMAN	77 kDa	0	0.00015	0	1	0	4	0	2	0	2
Coatomer subunit beta OS=Homo sapiens GN=COPB1 PE=1 SV=3	sp|P53618|COPB_HUMAN	107 kDa	0	0.00019	0	1	0	5	0	3	0	3
General transcription factor II-I OS=Homo sapiens GN=GTF2I PE=1 SV=2	sp|P78347|GTF2I_HUMAN	112 kDa	0	7.5e-05	0	1	0	2	0	2	0	2
Pumilio homolog 3 OS=Homo sapiens GN=PUM3 PE=1 SV=3	sp|Q15397|PUM3_HUMAN	74 kDa	0	0.00019	0	1	0	5	0	3	0	3
TATA-binding protein-associated factor 2N OS=Homo sapiens GN=TAF15 PE=1 SV=1	sp|Q92804|RBP56_HUMAN (+1)	62 kDa	0	0.00019	0	1	0	5	0	3	0	3
Glutamate-rich WD repeat-containing protein 1 OS=Homo sapiens GN=GRWD1 PE=1 SV=1	sp|Q9BQ67|GRWD1_HUMAN	49 kDa	0	0.00023	0	1	0	6	0	4	0	5
Bifunctional lysine-specific demethylase and histidyl-hydroxylase NO66 OS=Homo sapiens GN=NO66 PE=1 SV=2	sp|Q9H6W3|NO66_HUMAN	71 kDa	0	0.00023	0	1	0	6	0	4	0	4
RRP15-like protein OS=Homo sapiens GN=RRP15 PE=1 SV=2	sp|Q9Y3B9|RRP15_HUMAN	31 kDa	0	0.00019	0	1	0	5	0	3	0	3
FACT complex subunit SSRP1 OS=Homo sapiens GN=SSRP1 PE=1 SV=1	sp|Q08945|SSRP1_HUMAN	81 kDa	0	3.8e-05	0	1	0	1	0	1	0	1
Pre-mRNA-processing factor 6 OS=Homo sapiens GN=PRPF6 PE=1 SV=1	sp|O94906|PRP6_HUMAN	107 kDa	0	7.5e-05	0	1	0	2	0	2	0	2
Phosphoacetylglucosamine mutase OS=Homo sapiens GN=PGM3 PE=1 SV=1	sp|O95394|AGM1_HUMAN	60 kDa	0	7.5e-05	0	1	0	2	0	2	0	2
Myosin regulatory light chain 12B OS=Homo sapiens GN=MYL12B PE=1 SV=2	sp|O14950|ML12B_HUMAN (+2)	20 kDa	0	3.8e-05	0	0.97	0	1	0	1	0	1
Valine--tRNA ligase OS=Homo sapiens GN=VARS PE=1 SV=4	sp|P26640|SYVC_HUMAN	140 kDa	0	7.5e-05	0	1	0	2	0	2	0	2
E3 ubiquitin-protein ligase HUWE1 OS=Homo sapiens GN=HUWE1 PE=1 SV=3	sp|Q7Z6Z7|HUWE1_HUMAN	482 kDa	0	7.5e-05	0	1	0	2	0	1	0	1
Electron transfer flavoprotein subunit alpha, mitochondrial OS=Homo sapiens GN=ETFA PE=1 SV=1	sp|P13804|ETFA_HUMAN	35 kDa	0	3.8e-05	0	1	0	1	0	1	0	1
Leucine-rich repeat-containing protein 10B OS=Homo sapiens GN=LRRC10B PE=4 SV=2	sp|A6NIK2|LR10B_HUMAN	33 kDa	0	3.8e-05	0	0.88	0	1	0	1	0	1
CLIP-associating protein 2 OS=Homo sapiens GN=CLASP2 PE=1 SV=1	tr|A0A0U1RQI6|A0A0U1RQI6_HUMAN	142 kDa	0	3.8e-05	0	0.21	0	0	0	0	0	0
Cluster of Heterogeneous nuclear ribonucleoprotein D-like OS=Homo sapiens GN=HNRNPDL PE=1 SV=3 (sp|O14979|HNRDL_HUMAN)	sp|O14979|HNRDL_HUMAN [3]	46 kDa	0	0.00023	0	1	0	6	0	3	0	3
Heterogeneous nuclear ribonucleoprotein D0 OS=Homo sapiens GN=HNRNPD PE=1 SV=1	sp|Q14103|HNRPD_HUMAN (+2)	38 kDa	0	0.00023	0	1	0	4	0	2	0	2
Cluster of Uncharacterized protein OS=Homo sapiens PE=3 SV=1 (tr|A0A0B4J203|A0A0B4J203_HUMAN)	tr|A0A0B4J203|A0A0B4J203_HUMAN	95 kDa	0	3.8e-05	0	1	0	1	0	1	0	1
Pre-mRNA 3'-end-processing factor FIP1 OS=Homo sapiens GN=FIP1L1 PE=1 SV=1	sp|Q6UN15|FIP1_HUMAN	67 kDa	0	3.8e-05	0	1	0	1	0	1	0	1
Cluster of Protein flightless-1 homolog OS=Homo sapiens GN=FLII PE=1 SV=2 (sp|Q13045|FLII_HUMAN)	sp|Q13045|FLII_HUMAN	145 kDa	0	3.8e-05	0	1	0	1	0	1	0	1
Protein flightless-1 homolog OS=Homo sapiens GN=FLII PE=1 SV=2	sp|Q13045|FLII_HUMAN	145 kDa	0	3.8e-05	0	1	0	0	0	0	0	0
H/ACA ribonucleoprotein complex subunit 4 OS=Homo sapiens GN=DKC1 PE=1 SV=3	sp|O60832|DKC1_HUMAN	58 kDa	0	0.00011	0	1	0	3	0	3	0	3
Coilin OS=Homo sapiens GN=COIL PE=1 SV=1	sp|P38432|COIL_HUMAN	63 kDa	0	7.5e-05	0	1	0	2	0	2	0	2
Protein SET OS=Homo sapiens GN=SET PE=1 SV=3	sp|Q01105|SET_HUMAN (+1)	33 kDa	0	0.00023	0	1	0	6	0	4	0	4
THO complex subunit 4 OS=Homo sapiens GN=ALYREF PE=1 SV=3	sp|Q86V81|THOC4_HUMAN (+1)	27 kDa	0	0.00023	0	1	0	6	0	5	0	5
Probable ATP-dependent RNA helicase DHX37 OS=Homo sapiens GN=DHX37 PE=1 SV=1	sp|Q8IY37|DHX37_HUMAN (+1)	130 kDa	0	0.00011	0	1	0	3	0	2	0	2
Suprabasin OS=Homo sapiens GN=SBSN PE=1 SV=2	sp|Q6UWP8|SBSN_HUMAN	61 kDa	0	0.00015	0	1	0	4	0	2	0	2
Heterogeneous nuclear ribonucleoprotein U-like protein 1 OS=Homo sapiens GN=HNRNPUL1 PE=1 SV=2	sp|Q9BUJ2|HNRL1_HUMAN (+3)	96 kDa	0	0.00019	0	1	0	5	0	2	0	2
Nucleolar protein 10 OS=Homo sapiens GN=NOL10 PE=1 SV=1	sp|Q9BSC4|NOL10_HUMAN	80 kDa	0	0.00015	0	1	0	4	0	2	0	2
Heat shock protein 75 kDa, mitochondrial OS=Homo sapiens GN=TRAP1 PE=1 SV=3	sp|Q12931|TRAP1_HUMAN (+1)	80 kDa	0	0.00026	0	1	0	3	0	1	0	1
Glucose-6-phosphate isomerase OS=Homo sapiens GN=GPI PE=1 SV=4	sp|P06744|G6PI_HUMAN (+2)	63 kDa	0	0.00011	0	1	0	3	0	2	0	2
Leucine-rich repeat-containing protein 47 OS=Homo sapiens GN=LRRC47 PE=1 SV=1	sp|Q8N1G4|LRC47_HUMAN	63 kDa	0	3.8e-05	0	1	0	1	0	1	0	1
Tetratricopeptide repeat protein 37 OS=Homo sapiens GN=TTC37 PE=1 SV=1	sp|Q6PGP7|TTC37_HUMAN	175 kDa	0	7.5e-05	0	1	0	2	0	2	0	2
Ras GTPase-activating-like protein IQGAP1 OS=Homo sapiens GN=IQGAP1 PE=1 SV=1	sp|P46940|IQGA1_HUMAN (+1)	189 kDa	0	3.8e-05	0	1	0	1	0	1	0	1
Leucine--tRNA ligase, cytoplasmic OS=Homo sapiens GN=LARS PE=1 SV=2	sp|Q9P2J5|SYLC_HUMAN	134 kDa	0	7.5e-05	0	1	0	2	0	1	0	1
Squamous cell carcinoma antigen recognized by T-cells 3 OS=Homo sapiens GN=SART3 PE=1 SV=1	sp|Q15020|SART3_HUMAN	110 kDa	0	0.00015	0	0.98	0	4	0	1	0	1
Cluster of Serine/threonine-protein phosphatase 2A 55 kDa regulatory subunit B delta isoform OS=Homo sapiens GN=PPP2R2D PE=1 SV=1 (sp|Q66LE6|2ABD_HUMAN)	sp|Q66LE6|2ABD_HUMAN	52 kDa	0	7.5e-05	0	1	0	2	0	1	0	1
Serine/threonine-protein phosphatase 2A 55 kDa regulatory subunit B alpha isoform OS=Homo sapiens GN=PPP2R2A PE=1 SV=1	sp|P63151|2ABA_HUMAN	52 kDa	0	7.5e-05	0	0.89	0	0	0	0	0	0
Cluster of Eukaryotic translation initiation factor 3 subunit E OS=Homo sapiens GN=EIF3E PE=1 SV=1 (sp|P60228|EIF3E_HUMAN)	sp|P60228|EIF3E_HUMAN	52 kDa	0	3.8e-05	0	0.89	0	1	0	1	0	1
Uncharacterized protein OS=Toxoplasma gondii (strain ATCC 50861 / VEG) GN=TGVEG_225200 PE=4 SV=1	REVERSE_tr|V5BAP3|V5BAP3_TOXGV-R	174 kDa	0	3.8e-05	0	0.55	0	1	0	1	0	1
Cluster of Casein kinase II subunit alpha OS=Homo sapiens GN=CSNK2A1 PE=1 SV=1 (sp|P68400|CSK21_HUMAN)	sp|P68400|CSK21_HUMAN [2]	45 kDa	0	0.00026	0	1	0	7	0	5	0	5
Casein kinase II subunit alpha OS=Homo sapiens GN=CSNK2A1 PE=1 SV=1	sp|P68400|CSK21_HUMAN (+1)	45 kDa	0	0.00026	0	1	0	6	0	4	0	4
Cluster of Serine/arginine-rich splicing factor 3 OS=Homo sapiens GN=SRSF3 PE=1 SV=1 (sp|P84103|SRSF3_HUMAN)	sp|P84103|SRSF3_HUMAN [5]	19 kDa	0	0.00026	0	1	0	7	0	4	0	4
Serine/arginine-rich splicing factor 3 OS=Homo sapiens GN=SRSF3 PE=1 SV=1	sp|P84103|SRSF3_HUMAN (+1)	19 kDa	0	0.00023	0	1	0	4	0	2	0	2
Serine/arginine-rich splicing factor 7 OS=Homo sapiens GN=SRSF7 PE=1 SV=1	sp|Q16629|SRSF7_HUMAN (+2)	27 kDa	0	0.00011	0	1	0	1	0	1	0	1
Eukaryotic translation initiation factor 3 subunit H OS=Homo sapiens GN=EIF3H PE=1 SV=1	sp|O15372|EIF3H_HUMAN (+2)	40 kDa	0	0	0	0	0	0	0	0	0	0
Eukaryotic translation initiation factor 3 subunit H (Fragment) OS=Homo sapiens GN=EIF3H PE=1 SV=1	tr|E5RFH0|E5RFH0_HUMAN	19 kDa	0	0	0	0	0	0	0	0	0	0
Eukaryotic translation initiation factor 2 subunit 3 OS=Homo sapiens GN=EIF2S3 PE=1 SV=3	sp|P41091|IF2G_HUMAN	51 kDa	0	0.00011	0	1	0	3	0	2	0	2
Importin subunit alpha-1 OS=Homo sapiens GN=KPNA2 PE=1 SV=1	sp|P52292|IMA1_HUMAN	58 kDa	0	0.00015	0	1	0	4	0	3	0	3
Tripartite motif-containing protein 26 OS=Homo sapiens GN=TRIM26 PE=1 SV=1	sp|Q12899|TRI26_HUMAN	62 kDa	0	7.5e-05	0	1	0	2	0	2	0	2
A-kinase anchor protein 8 OS=Homo sapiens GN=AKAP8 PE=1 SV=1	sp|O43823|AKAP8_HUMAN	76 kDa	0	0.00019	0	1	0	5	0	3	0	4
Exosome complex component RRP41 OS=Homo sapiens GN=EXOSC4 PE=1 SV=3	sp|Q9NPD3|EXOS4_HUMAN	26 kDa	0	0.00019	0	1	0	5	0	3	0	3
Delta-1-pyrroline-5-carboxylate synthase OS=Homo sapiens GN=ALDH18A1 PE=1 SV=2	sp|P54886|P5CS_HUMAN	87 kDa	0	0.00011	0	1	0	3	0	2	0	2
DNA-directed RNA polymerase III subunit RPC1 OS=Homo sapiens GN=POLR3A PE=1 SV=2	sp|O14802|RPC1_HUMAN	156 kDa	0	3.8e-05	0	1	0	1	0	1	0	1
Unconventional myosin-Ib OS=Homo sapiens GN=MYO1B PE=1 SV=3	sp|O43795|MYO1B_HUMAN (+1)	132 kDa	0	3.8e-05	0	1	0	1	0	1	0	1
Telomere-associated protein RIF1 OS=Homo sapiens GN=RIF1 PE=1 SV=2	sp|Q5UIP0|RIF1_HUMAN	274 kDa	0	7.5e-05	0	1	0	2	0	2	0	2
Replication factor C subunit 1 OS=Homo sapiens GN=RFC1 PE=1 SV=4	sp|P35251|RFC1_HUMAN	128 kDa	0	0.00015	0	1	0	4	0	2	0	2
Nucleolar pre-ribosomal-associated protein 1 OS=Homo sapiens GN=URB1 PE=1 SV=4	sp|O60287|NPA1P_HUMAN	254 kDa	0	3.8e-05	0	1	0	0	0	0	0	0
40S ribosomal protein S28 OS=Homo sapiens GN=RPS28 PE=1 SV=1	sp|P62857|RS28_HUMAN	8 kDa	0	0.00011	0	1	0	3	0	2	0	2
Splicing factor 1 OS=Homo sapiens GN=SF1 PE=1 SV=4	sp|Q15637|SF01_HUMAN	68 kDa	0	0.00011	0	1	0	3	0	2	0	2
Small nuclear ribonucleoprotein Sm D3 OS=Homo sapiens GN=SNRPD3 PE=1 SV=1	sp|P62318|SMD3_HUMAN	14 kDa	0	0.00019	0	1	0	5	0	2	0	2
cAMP-dependent protein kinase type II-beta regulatory subunit OS=Homo sapiens GN=PRKAR2B PE=1 SV=3	sp|P31323|KAP3_HUMAN	46 kDa	0	7.5e-05	0	1	0	1	0	1	0	1
U4/U6.U5 tri-snRNP-associated protein 1 OS=Homo sapiens GN=SART1 PE=1 SV=1	sp|O43290|SNUT1_HUMAN	90 kDa	0	7.5e-05	0	1	0	2	0	1	0	1
Obscurin-like protein 1 OS=Homo sapiens GN=OBSL1 PE=1 SV=4	sp|O75147|OBSL1_HUMAN (+1)	207 kDa	0	3.8e-05	0	1	0	1	0	1	0	1
Lethal(2) giant larvae protein homolog 2 OS=Homo sapiens GN=LLGL2 PE=1 SV=2	sp|Q6P1M3|L2GL2_HUMAN (+1)	113 kDa	0	3.8e-05	0	1	0	1	0	1	0	1
Probable ATP-dependent RNA helicase DDX31 OS=Homo sapiens GN=DDX31 PE=1 SV=2	sp|Q9H8H2|DDX31_HUMAN (+1)	94 kDa	0	7.5e-05	0	1	0	2	0	1	0	1
Lymphoid-specific helicase OS=Homo sapiens GN=HELLS PE=1 SV=1	sp|Q9NRZ9|HELLS_HUMAN (+1)	97 kDa	0	3.8e-05	0	0.93	0	1	0	1	0	1
Probable ATP-dependent RNA helicase DDX28 OS=Homo sapiens GN=DDX28 PE=1 SV=2	sp|Q9NUL7|DDX28_HUMAN	60 kDa	0	7.5e-05	0	0.96	0	2	0	1	0	1
U3 small nucleolar RNA-associated protein 18 homolog OS=Homo sapiens GN=UTP18 PE=1 SV=3	sp|Q9Y5J1|UTP18_HUMAN	62 kDa	0	0.00011	0	0.97	0	3	0	1	0	1
Ribosomal protein RPL7 OS=Toxoplasma gondii (strain ATCC 50861 / VEG) GN=TGVEG_314810 PE=4 SV=1	tr|B9PIY5|B9PIY5_TOXGV	30 kDa	0	0.00023	0	0.96	0	6	0	1	0	1
Aspartate--tRNA ligase, cytoplasmic OS=Homo sapiens GN=DARS PE=1 SV=2	sp|P14868|SYDC_HUMAN	57 kDa	0	0.00015	0	1	0	4	0	4	0	4
Casein kinase II subunit beta OS=Homo sapiens GN=CSNK2B PE=1 SV=1	sp|P67870|CSK2B_HUMAN (+1)	25 kDa	0	3.8e-05	0	1	0	1	0	1	0	1
Zinc finger CCHC domain-containing protein 8 OS=Homo sapiens GN=ZCCHC8 PE=1 SV=2	sp|Q6NZY4|ZCHC8_HUMAN	79 kDa	0	7.5e-05	0	1	0	2	0	2	0	2
Cell division cycle and apoptosis regulator protein 1 OS=Homo sapiens GN=CCAR1 PE=1 SV=2	sp|Q8IX12|CCAR1_HUMAN (+3)	133 kDa	0	0.00011	0	1	0	3	0	3	0	3
Pre-mRNA-splicing factor ATP-dependent RNA helicase PRP16 OS=Homo sapiens GN=DHX38 PE=1 SV=2	sp|Q92620|PRP16_HUMAN	141 kDa	0	0.00015	0	1	0	4	0	4	0	4
Tuftelin-interacting protein 11 OS=Homo sapiens GN=TFIP11 PE=1 SV=1	sp|Q9UBB9|TFP11_HUMAN	97 kDa	0	0.00011	0	1	0	3	0	3	0	3
General transcription factor 3C polypeptide 5 OS=Homo sapiens GN=GTF3C5 PE=1 SV=2	sp|Q9Y5Q8|TF3C5_HUMAN	60 kDa	0	7.5e-05	0	1	0	2	0	2	0	2
Surfeit locus protein 6 OS=Homo sapiens GN=SURF6 PE=1 SV=3	sp|O75683|SURF6_HUMAN	41 kDa	0	0.00019	0	1	0	5	0	3	0	3
Plasminogen activator inhibitor 1 RNA-binding protein OS=Homo sapiens GN=SERBP1 PE=1 SV=2	sp|Q8NC51|PAIRB_HUMAN	45 kDa	0	0.00015	0	1	0	4	0	3	0	3
Uncharacterized protein C7orf50 OS=Homo sapiens GN=C7orf50 PE=1 SV=1	sp|Q9BRJ6|CG050_HUMAN (+1)	22 kDa	0	0.00015	0	1	0	4	0	3	0	3
Structural maintenance of chromosomes protein 4 OS=Homo sapiens GN=SMC4 PE=1 SV=2	sp|Q9NTJ3|SMC4_HUMAN (+1)	147 kDa	0	7.5e-05	0	1	0	2	0	2	0	2
Zinc finger CCCH-type antiviral protein 1 OS=Homo sapiens GN=ZC3HAV1 PE=1 SV=1	tr|C9J6P4|C9J6P4_HUMAN	114 kDa	0	0.00011	0	1	0	3	0	2	0	2
DNA-directed RNA polymerase II subunit RPB2 OS=Homo sapiens GN=POLR2B PE=1 SV=1	sp|P30876|RPB2_HUMAN (+2)	134 kDa	0	3.8e-05	0	1	0	1	0	1	0	1
Sphingosine-1-phosphate lyase 1 OS=Homo sapiens GN=SGPL1 PE=1 SV=3	sp|O95470|SGPL1_HUMAN	64 kDa	0	7.5e-05	0	1	0	2	0	2	0	2
Nucleolar protein 16 OS=Homo sapiens GN=NOP16 PE=1 SV=2	sp|Q9Y3C1|NOP16_HUMAN	21 kDa	0	3.8e-05	0	1	0	1	0	1	0	1
Neutral alpha-glucosidase AB OS=Homo sapiens GN=GANAB PE=1 SV=1	tr|E9PKU7|E9PKU7_HUMAN	97 kDa	0	3.8e-05	0	1	0	1	0	1	0	1
Collagen alpha-1(XIV) chain OS=Homo sapiens GN=COL14A1 PE=1 SV=3	sp|Q05707|COEA1_HUMAN	194 kDa	0	7.5e-05	0	1	0	2	0	2	0	2
U2 small nuclear ribonucleoprotein A' OS=Homo sapiens GN=SNRPA1 PE=1 SV=2	sp|P09661|RU2A_HUMAN	28 kDa	0	3.8e-05	0	1	0	1	0	1	0	1
tRNA-splicing ligase RtcB homolog OS=Homo sapiens GN=RTCB PE=1 SV=1	sp|Q9Y3I0|RTCB_HUMAN	55 kDa	0	7.5e-05	0	1	0	2	0	2	0	2
Unconventional myosin-Ic OS=Homo sapiens GN=MYO1C PE=1 SV=4	sp|O00159|MYO1C_HUMAN (+1)	122 kDa	0	0.00011	0	1	0	3	0	1	0	2
Nucleoplasmin-3 OS=Homo sapiens GN=NPM3 PE=1 SV=3	sp|O75607|NPM3_HUMAN	19 kDa	0	3.8e-05	0	1	0	1	0	1	0	1
TRMT1-like protein OS=Homo sapiens GN=TRMT1L PE=1 SV=2	sp|Q7Z2T5|TRM1L_HUMAN	82 kDa	0	7.5e-05	0	1	0	2	0	2	0	2
Spermatogenesis-associated protein 5 OS=Homo sapiens GN=SPATA5 PE=1 SV=3	sp|Q8NB90|SPAT5_HUMAN	98 kDa	0	7.5e-05	0	1	0	1	0	1	0	1
KRR1 small subunit processome component homolog OS=Homo sapiens GN=KRR1 PE=1 SV=4	sp|Q13601|KRR1_HUMAN	44 kDa	0	7.5e-05	0	1	0	2	0	1	0	1
Serine/arginine-rich splicing factor 2 OS=Homo sapiens GN=SRSF2 PE=1 SV=4	sp|Q01130|SRSF2_HUMAN	25 kDa	0	0.00015	0	1	0	4	0	2	0	3
E3 ubiquitin-protein ligase HERC2 OS=Homo sapiens GN=HERC2 PE=1 SV=2	sp|O95714|HERC2_HUMAN	527 kDa	0	3.8e-05	0	1	0	1	0	1	0	1
Pre-mRNA-processing factor 40 homolog A OS=Homo sapiens GN=PRPF40A PE=1 SV=2	sp|O75400|PR40A_HUMAN	109 kDa	0	7.5e-05	0	1	0	2	0	1	0	1
Probable ATP-dependent RNA helicase DDX20 OS=Homo sapiens GN=DDX20 PE=1 SV=2	sp|Q9UHI6|DDX20_HUMAN	92 kDa	0	3.8e-05	0	1	0	1	0	1	0	1
Cyclin-T1 OS=Homo sapiens GN=CCNT1 PE=1 SV=1	sp|O60563|CCNT1_HUMAN	81 kDa	0	3.8e-05	0	1	0	1	0	1	0	1
Probable 18S rRNA (guanine-N(7))-methyltransferase OS=Homo sapiens GN=WBSCR22 PE=1 SV=2	sp|O43709|WBS22_HUMAN	32 kDa	0	7.5e-05	0	1	0	2	0	2	0	2
Pericentriolar material 1 protein OS=Homo sapiens GN=PCM1 PE=1 SV=4	sp|Q15154|PCM1_HUMAN (+1)	229 kDa	0	3.8e-05	0	0.81	0	1	0	1	0	1
Nucleosome assembly protein 1-like 4 (Fragment) OS=Homo sapiens GN=NAP1L4 PE=1 SV=2	tr|A8MXH2|A8MXH2_HUMAN	18 kDa	0	7.5e-05	0	1	0	1	0	1	0	1
Aminoacyl tRNA synthase complex-interacting multifunctional protein 2 OS=Homo sapiens GN=AIMP2 PE=1 SV=2	sp|Q13155|AIMP2_HUMAN (+1)	35 kDa	0	0.00011	0	0.98	0	3	0	1	0	1
pre-mRNA 3' end processing protein WDR33 OS=Homo sapiens GN=WDR33 PE=1 SV=2	sp|Q9C0J8|WDR33_HUMAN	146 kDa	0	3.8e-05	0	0.97	0	1	0	1	0	1
NADP-dependent malic enzyme, mitochondrial OS=Homo sapiens GN=ME3 PE=2 SV=2	sp|Q16798|MAON_HUMAN (+1)	67 kDa	0	3.8e-05	0	0.96	0	1	0	1	0	1
Dynein heavy chain 5, axonemal OS=Homo sapiens GN=DNAH5 PE=1 SV=3	REVERSE_sp|Q8TE73|DYH5_HUMAN-R	529 kDa	0	0	0	0	0	0	0	0	0	0
Eukaryotic translation initiation factor 5A OS=Homo sapiens GN=EIF5A2 PE=1 SV=1	tr|C9J7B5|C9J7B5_HUMAN	12 kDa	0	7.5e-05	0	0.23	0	0	0	0	0	0
Contactin-associated protein-like 4 OS=Homo sapiens GN=CNTNAP4 PE=1 SV=3	sp|Q9C0A0|CNTP4_HUMAN (+1)	145 kDa	0	7.5e-05	0	0.65	0	0	0	0	0	0
Acetyl-CoA carboxylase ACC1 OS=Toxoplasma gondii (strain ATCC 50861 / VEG) GN=TGVEG_221320 PE=4 SV=1	tr|B9QH60|B9QH60_TOXGV	288 kDa	0	0	0	0	0	0	0	0	0	0
Cluster of Glycogen phosphorylase, liver form OS=Homo sapiens GN=PYGL PE=1 SV=4 (sp|P06737|PYGL_HUMAN)	sp|P06737|PYGL_HUMAN [2]	97 kDa	0	3.8e-05	0	1	0	1	0	1	0	1
Glycogen phosphorylase, liver form OS=Homo sapiens GN=PYGL PE=1 SV=4	sp|P06737|PYGL_HUMAN (+1)	97 kDa	0	3.8e-05	0	1	0	1	0	1	0	1
Cluster of Casein kinase I isoform alpha OS=Homo sapiens GN=CSNK1A1 PE=1 SV=2 (sp|P48729|KC1A_HUMAN)	sp|P48729|KC1A_HUMAN	39 kDa	0	0.00015	0	1	0	4	0	3	0	3
Casein kinase I isoform alpha OS=Homo sapiens GN=CSNK1A1 PE=1 SV=2	sp|P48729|KC1A_HUMAN	39 kDa	0	0.00015	0	1	0	2	0	2	0	2
Cluster of Protein HEXIM1 OS=Homo sapiens GN=HEXIM1 PE=1 SV=1 (sp|O94992|HEXI1_HUMAN)	sp|O94992|HEXI1_HUMAN	41 kDa	0	7.5e-05	0	1	0	2	0	1	0	1
Protein HEXIM1 OS=Homo sapiens GN=HEXIM1 PE=1 SV=1	sp|O94992|HEXI1_HUMAN	41 kDa	0	7.5e-05	0	1	0	2	0	1	0	1
Heterogeneous nuclear ribonucleoprotein Q OS=Homo sapiens GN=SYNCRIP PE=1 SV=2	sp|O60506|HNRPQ_HUMAN	70 kDa	0	0.00023	0	1	0	3	0	3	0	3
DNA-directed RNA polymerase II subunit RPB3 OS=Homo sapiens GN=POLR2C PE=1 SV=2	sp|P19387|RPB3_HUMAN	31 kDa	0	0.00015	0	1	0	4	0	3	0	3
26S proteasome non-ATPase regulatory subunit 2 OS=Homo sapiens GN=PSMD2 PE=1 SV=3	sp|Q13200|PSMD2_HUMAN	100 kDa	0	0.00011	0	1	0	3	0	3	0	3
E3 ubiquitin-protein ligase TRIM41 OS=Homo sapiens GN=TRIM41 PE=1 SV=3	sp|Q8WV44|TRI41_HUMAN	72 kDa	0	0.00015	0	1	0	4	0	3	0	3
Probable ATP-dependent RNA helicase DDX10 OS=Homo sapiens GN=DDX10 PE=1 SV=2	sp|Q13206|DDX10_HUMAN (+1)	101 kDa	0	7.5e-05	0	1	0	2	0	2	0	2
Probable ATP-dependent RNA helicase YTHDC2 OS=Homo sapiens GN=YTHDC2 PE=1 SV=2	sp|Q9H6S0|YTDC2_HUMAN	160 kDa	0	7.5e-05	0	1	0	2	0	2	0	2
Glycylpeptide N-tetradecanoyltransferase 1 OS=Homo sapiens GN=NMT1 PE=1 SV=2	sp|P30419|NMT1_HUMAN	57 kDa	0	7.5e-05	0	1	0	2	0	2	0	2
RNA-binding protein 5 OS=Homo sapiens GN=RBM5 PE=1 SV=2	sp|P52756|RBM5_HUMAN	92 kDa	0	0.00011	0	1	0	2	0	2	0	2
Large subunit GTPase 1 homolog OS=Homo sapiens GN=LSG1 PE=1 SV=2	sp|Q9H089|LSG1_HUMAN	75 kDa	0	3.8e-05	0	1	0	1	0	1	0	1
Double-strand break repair protein MRE11 OS=Homo sapiens GN=MRE11 PE=1 SV=3	sp|P49959|MRE11_HUMAN (+1)	81 kDa	0	7.5e-05	0	1	0	2	0	2	0	2
KH domain-containing, RNA-binding, signal transduction-associated protein 1 OS=Homo sapiens GN=KHDRBS1 PE=1 SV=1	sp|Q07666|KHDR1_HUMAN	48 kDa	0	7.5e-05	0	1	0	2	0	2	0	2
28S ribosomal protein S34, mitochondrial OS=Homo sapiens GN=MRPS34 PE=1 SV=2	sp|P82930|RT34_HUMAN (+1)	26 kDa	0	3.8e-05	0	1	0	1	0	1	0	1
Protein AATF OS=Homo sapiens GN=AATF PE=1 SV=1	sp|Q9NY61|AATF_HUMAN	63 kDa	0	3.8e-05	0	1	0	1	0	1	0	1
Threonine--tRNA ligase, cytoplasmic OS=Homo sapiens GN=TARS PE=1 SV=3	sp|P26639|SYTC_HUMAN	83 kDa	0	7.5e-05	0	1	0	2	0	2	0	2
AP-2 complex subunit beta OS=Homo sapiens GN=AP2B1 PE=1 SV=1	sp|P63010|AP2B1_HUMAN (+4)	105 kDa	0	7.5e-05	0	1	0	2	0	2	0	2
Microfibrillar-associated protein 1 OS=Homo sapiens GN=MFAP1 PE=1 SV=2	sp|P55081|MFAP1_HUMAN	52 kDa	0	0.00011	0	1	0	3	0	2	0	2
Small nuclear ribonucleoprotein Sm D1 OS=Homo sapiens GN=SNRPD1 PE=1 SV=1	sp|P62314|SMD1_HUMAN (+1)	13 kDa	0	0.00015	0	1	0	4	0	2	0	3
5'-3' exoribonuclease 2 OS=Homo sapiens GN=XRN2 PE=1 SV=1	sp|Q9H0D6|XRN2_HUMAN	109 kDa	0	0.00011	0	1	0	3	0	2	0	2
Splicing factor 3B subunit 6 OS=Homo sapiens GN=SF3B6 PE=1 SV=1	sp|Q9Y3B4|SF3B6_HUMAN	15 kDa	0	0.00011	0	1	0	3	0	2	0	2
General transcription factor 3C polypeptide 3 OS=Homo sapiens GN=GTF3C3 PE=1 SV=1	sp|Q9Y5Q9|TF3C3_HUMAN	101 kDa	0	7.5e-05	0	1	0	2	0	1	0	1
RNA-binding protein 10 OS=Homo sapiens GN=RBM10 PE=1 SV=3	sp|P98175|RBM10_HUMAN (+1)	104 kDa	0	0.00015	0	1	0	4	0	2	0	3
Coatomer subunit gamma-2 OS=Homo sapiens GN=COPG2 PE=1 SV=1	sp|Q9UBF2|COPG2_HUMAN	98 kDa	0	0.00011	0	1	0	3	0	1	0	1
Casein kinase I isoform epsilon OS=Homo sapiens GN=CSNK1E PE=1 SV=1	sp|P49674|KC1E_HUMAN	47 kDa	0	3.8e-05	0	1	0	1	0	1	0	1
Serine/arginine-rich splicing factor 4 OS=Homo sapiens GN=SRSF4 PE=1 SV=2	sp|Q08170|SRSF4_HUMAN (+2)	57 kDa	0	7.5e-05	0	1	0	2	0	2	0	2
39S ribosomal protein L47, mitochondrial OS=Homo sapiens GN=MRPL47 PE=1 SV=2	sp|Q9HD33|RM47_HUMAN	29 kDa	0	7.5e-05	0	1	0	2	0	1	0	1
H/ACA ribonucleoprotein complex subunit 1 OS=Homo sapiens GN=GAR1 PE=1 SV=1	sp|Q9NY12|GAR1_HUMAN	22 kDa	0	3.8e-05	0	1	0	1	0	1	0	1
Ankyrin repeat domain-containing protein 26 OS=Homo sapiens GN=ANKRD26 PE=1 SV=3	sp|Q9UPS8|ANR26_HUMAN (+1)	196 kDa	0	3.8e-05	0	1	0	1	0	1	0	1
BTB/POZ domain-containing protein KCTD3 OS=Homo sapiens GN=KCTD3 PE=1 SV=2	sp|Q9Y597|KCTD3_HUMAN	89 kDa	0	3.8e-05	0	1	0	1	0	1	0	1
Signal recognition particle subunit SRP72 OS=Homo sapiens GN=SRP72 PE=1 SV=3	sp|O76094|SRP72_HUMAN	75 kDa	0	7.5e-05	0	1	0	2	0	1	0	1
Glutamine--tRNA ligase (Fragment) OS=Homo sapiens GN=QARS PE=1 SV=1	tr|A0A1B0GVU9|A0A1B0GVU9_HUMAN	84 kDa	0	3.8e-05	0	1	0	1	0	1	0	1
MMS19 nucleotide excision repair protein homolog OS=Homo sapiens GN=MMS19 PE=1 SV=2	sp|Q96T76|MMS19_HUMAN	113 kDa	0	7.5e-05	0	0.98	0	2	0	1	0	1
Programmed cell death protein 7 OS=Homo sapiens GN=PDCD7 PE=1 SV=1	sp|Q8N8D1|PDCD7_HUMAN	55 kDa	0	7.5e-05	0	0.98	0	2	0	1	0	1
Exosome complex component RRP4 OS=Homo sapiens GN=EXOSC2 PE=1 SV=2	sp|Q13868|EXOS2_HUMAN (+2)	33 kDa	0	7.5e-05	0	0.97	0	2	0	1	0	1
Complement C1q subcomponent subunit A OS=Homo sapiens GN=C1QA PE=1 SV=2	sp|P02745|C1QA_HUMAN (+1)	26 kDa	0	3.8e-05	0	0.93	0	1	0	1	0	1
Nicotinamide phosphoribosyltransferase OS=Homo sapiens GN=NAMPT PE=1 SV=1	sp|P43490|NAMPT_HUMAN (+1)	56 kDa	0	3.8e-05	0	0.97	0	1	0	1	0	1
HIV Tat-specific factor 1 OS=Homo sapiens GN=HTATSF1 PE=1 SV=1	sp|O43719|HTSF1_HUMAN	86 kDa	0	0.00011	0	0.97	0	3	0	1	0	1
Tumor suppressor ARF OS=Homo sapiens GN=CDKN2A PE=1 SV=2	sp|Q8N726|ARF_HUMAN	14 kDa	0	0.00011	0	0.96	0	3	0	1	0	1
rRNA methyltransferase 3, mitochondrial OS=Homo sapiens GN=MRM3 PE=1 SV=2	sp|Q9HC36|MRM3_HUMAN (+1)	47 kDa	0	7.5e-05	0	0.96	0	2	0	1	0	1
Putative activating signal cointegrator 1 complex subunit 3 (Fragment) OS=Toxoplasma gondii (strain ATCC 50861 / VEG) GN=TGVEG_249810A PE=4 SV=1	tr|V4ZGQ7|V4ZGQ7_TOXGV	252 kDa	0	3.8e-05	0	0.91	0	0	0	0	0	0
Testis anion transporter 1 (Fragment) OS=Homo sapiens GN=SLC26A8 PE=1 SV=1	REVERSE_tr|C9JMV8|C9JMV8_HUMAN-R (+1)	21 kDa	0	7.5e-05	0	0.78	0	2	0	1	0	1
ADP ribosylation factor 1 OS=Toxoplasma gondii (strain ATCC 50861 / VEG) GN=BN1205_055320 PE=3 SV=1	tr|V5B319|V5B319_TOXGV	21 kDa	0	3.8e-05	0	0.15	0	0	0	0	0	0
Cluster of Putative small GTP binding protein rab1a (Fragment) OS=Toxoplasma gondii (strain ATCC 50861 / VEG) GN=TGVEG_214770 PE=4 SV=1 (tr|V4ZB03|V4ZB03_TOXGV)	tr|V4ZB03|V4ZB03_TOXGV [6]	22 kDa	0	0.00015	0	1	0	2	0	2	0	2
Ras-related protein Rab-8A OS=Homo sapiens GN=RAB8A PE=1 SV=1	sp|P61006|RAB8A_HUMAN	24 kDa	0	0.00011	0	0.36	0	0	0	0	0	0
Ras-related protein Rab-3B OS=Homo sapiens GN=RAB3B PE=1 SV=2	sp|P20337|RAB3B_HUMAN	25 kDa	0	7.5e-05	0	0.09	0	0	0	0	0	0
Ras-related protein Rab-1A OS=Homo sapiens GN=RAB1A PE=1 SV=3	sp|P62820|RAB1A_HUMAN (+2)	23 kDa	0	0.00015	0	1	0	1	0	1	0	1
Ras-related protein Rab-10 OS=Homo sapiens GN=RAB10 PE=1 SV=1	sp|P61026|RAB10_HUMAN	23 kDa	0	0.00011	0	0.59	0	0	0	0	0	0
Cluster of Rab GDP dissociation inhibitor beta OS=Homo sapiens GN=GDI2 PE=1 SV=2 (sp|P50395|GDIB_HUMAN)	sp|P50395|GDIB_HUMAN [2]	51 kDa	0	0.00011	0	1	0	3	0	2	0	2
Rab GDP dissociation inhibitor beta OS=Homo sapiens GN=GDI2 PE=1 SV=2	sp|P50395|GDIB_HUMAN (+1)	51 kDa	0	0.00011	0	1	0	1	0	1	0	1
Phosphoribosylformylglycinamidine synthase OS=Homo sapiens GN=PFAS PE=1 SV=4	sp|O15067|PUR4_HUMAN	145 kDa	0	7.5e-05	0	1	0	2	0	2	0	2
Polypyrimidine tract-binding protein 1 OS=Homo sapiens GN=PTBP1 PE=1 SV=1	sp|P26599|PTBP1_HUMAN (+2)	57 kDa	0	3.8e-05	0	1	0	1	0	1	0	1
Ribosomal RNA-processing protein 8 OS=Homo sapiens GN=RRP8 PE=1 SV=2	sp|O43159|RRP8_HUMAN	51 kDa	0	7.5e-05	0	1	0	2	0	2	0	2
Caprin-1 OS=Homo sapiens GN=CAPRIN1 PE=1 SV=2	sp|Q14444|CAPR1_HUMAN	78 kDa	0	3.8e-05	0	1	0	1	0	1	0	1
60S ribosomal protein L7-like 1 OS=Homo sapiens GN=RPL7L1 PE=1 SV=1	sp|Q6DKI1|RL7L_HUMAN	29 kDa	0	7.5e-05	0	1	0	2	0	2	0	2
Neuroguidin OS=Homo sapiens GN=NGDN PE=1 SV=1	sp|Q8NEJ9|NGDN_HUMAN	36 kDa	0	3.8e-05	0	1	0	1	0	1	0	1
DnaJ homolog subfamily A member 3, mitochondrial OS=Homo sapiens GN=DNAJA3 PE=1 SV=2	sp|Q96EY1|DNJA3_HUMAN	52 kDa	0	3.8e-05	0	1	0	1	0	1	0	1
Exosome complex component RRP40 OS=Homo sapiens GN=EXOSC3 PE=1 SV=3	sp|Q9NQT5|EXOS3_HUMAN	30 kDa	0	7.5e-05	0	1	0	2	0	1	0	1
NK-tumor recognition protein OS=Homo sapiens GN=NKTR PE=1 SV=2	sp|P30414|NKTR_HUMAN	166 kDa	0	7.5e-05	0	1	0	2	0	2	0	2
Retrotransposon-derived protein PEG10 OS=Homo sapiens GN=PEG10 PE=1 SV=1	tr|A0A087WX23|A0A087WX23_HUMAN	88 kDa	0	3.8e-05	0	1	0	1	0	1	0	1
Acyl-protein thioesterase 2 OS=Homo sapiens GN=LYPLA2 PE=1 SV=1	sp|O95372|LYPA2_HUMAN	25 kDa	0	3.8e-05	0	1	0	1	0	1	0	1
Isoleucine--tRNA ligase, cytoplasmic OS=Homo sapiens GN=IARS PE=1 SV=1	tr|J3KR24|J3KR24_HUMAN	132 kDa	0	7.5e-05	0	1	0	2	0	2	0	2
Tyrosine-protein phosphatase non-receptor type 14 OS=Homo sapiens GN=PTPN14 PE=1 SV=2	sp|Q15678|PTN14_HUMAN	135 kDa	0	7.5e-05	0	1	0	2	0	2	0	2
Nucleolar GTP-binding protein 1 OS=Homo sapiens GN=GTPBP4 PE=1 SV=3	sp|Q9BZE4|NOG1_HUMAN	74 kDa	0	3.8e-05	0	1	0	1	0	1	0	1
Zinc finger Ran-binding domain-containing protein 2 OS=Homo sapiens GN=ZRANB2 PE=1 SV=2	sp|O95218|ZRAB2_HUMAN	37 kDa	0	7.5e-05	0	1	0	2	0	1	0	1
RNA-binding protein EWS OS=Homo sapiens GN=EWSR1 PE=1 SV=1	sp|Q01844|EWS_HUMAN (+4)	68 kDa	0	7.5e-05	0	1	0	2	0	1	0	1
Nucleolar complex protein 3 homolog OS=Homo sapiens GN=NOC3L PE=1 SV=1	sp|Q8WTT2|NOC3L_HUMAN	93 kDa	0	7.5e-05	0	1	0	2	0	1	0	1
Bloom syndrome protein OS=Homo sapiens GN=BLM PE=1 SV=1	sp|P54132|BLM_HUMAN	159 kDa	0	3.8e-05	0	1	0	1	0	1	0	1
Charged multivesicular body protein 1a OS=Homo sapiens GN=CHMP1A PE=1 SV=1	sp|Q9HD42|CHM1A_HUMAN (+2)	22 kDa	0	7.5e-05	0	1	0	2	0	2	0	2
Small nuclear ribonucleoprotein-associated proteins B and B' OS=Homo sapiens GN=SNRPB PE=1 SV=2	sp|P14678|RSMB_HUMAN (+2)	25 kDa	0	7.5e-05	0	1	0	2	0	1	0	1
Myelin expression factor 2 OS=Homo sapiens GN=MYEF2 PE=1 SV=1	tr|A0A0A0MQW0|A0A0A0MQW0_HUMAN	62 kDa	0	3.8e-05	0	1	0	1	0	1	0	1
28S ribosomal protein S17, mitochondrial OS=Homo sapiens GN=MRPS17 PE=1 SV=1	sp|Q9Y2R5|RT17_HUMAN (+2)	15 kDa	0	3.8e-05	0	1	0	1	0	1	0	1
Methylthioribose-1-phosphate isomerase OS=Homo sapiens GN=MRI1 PE=1 SV=1	sp|Q9BV20|MTNA_HUMAN	39 kDa	0	3.8e-05	0	1	0	1	0	1	0	1
Pre-mRNA-splicing factor CWC22 homolog OS=Homo sapiens GN=CWC22 PE=1 SV=3	sp|Q9HCG8|CWC22_HUMAN	105 kDa	0	3.8e-05	0	0.98	0	1	0	1	0	1
Structural maintenance of chromosomes flexible hinge domain-containing protein 1 OS=Homo sapiens GN=SMCHD1 PE=1 SV=2	sp|A6NHR9|SMHD1_HUMAN	226 kDa	0	3.8e-05	0	0.98	0	1	0	1	0	1
Eukaryotic translation initiation factor 3 subunit B OS=Homo sapiens GN=EIF3B PE=1 SV=3	sp|P55884|EIF3B_HUMAN	92 kDa	0	3.8e-05	0	0.98	0	1	0	1	0	1
Rac GTPase-activating protein 1 OS=Homo sapiens GN=RACGAP1 PE=1 SV=1	sp|Q9H0H5|RGAP1_HUMAN	71 kDa	0	3.8e-05	0	0.98	0	1	0	1	0	1
Unconventional myosin-Id OS=Homo sapiens GN=MYO1D PE=1 SV=2	sp|O94832|MYO1D_HUMAN (+2)	116 kDa	0	3.8e-05	0	0.98	0	1	0	1	0	1
ATP-dependent RNA helicase DDX55 OS=Homo sapiens GN=DDX55 PE=1 SV=3	sp|Q8NHQ9|DDX55_HUMAN	69 kDa	0	3.8e-05	0	0.98	0	1	0	1	0	1
Small nuclear ribonucleoprotein Sm D2 OS=Homo sapiens GN=SNRPD2 PE=1 SV=1	sp|P62316|SMD2_HUMAN (+1)	14 kDa	0	7.5e-05	0	0.98	0	2	0	1	0	1
Kinesin-1 heavy chain OS=Homo sapiens GN=KIF5B PE=1 SV=1	sp|P33176|KINH_HUMAN	110 kDa	0	3.8e-05	0	0.97	0	1	0	1	0	1
Digestive organ expansion factor homolog OS=Homo sapiens GN=DIEXF PE=1 SV=2	sp|Q68CQ4|DIEXF_HUMAN	87 kDa	0	7.5e-05	0	0.97	0	2	0	1	0	1
Pinin OS=Homo sapiens GN=PNN PE=1 SV=4	sp|Q9H307|PININ_HUMAN	82 kDa	0	7.5e-05	0	0.97	0	2	0	1	0	2
Aurora kinase A-interacting protein OS=Homo sapiens GN=AURKAIP1 PE=1 SV=1	sp|Q9NWT8|AKIP_HUMAN	22 kDa	0	7.5e-05	0	0.97	0	2	0	1	0	1
Ras-related protein Rab-5C OS=Homo sapiens GN=RAB5C PE=1 SV=2	sp|P51148|RAB5C_HUMAN	23 kDa	0	3.8e-05	0	0.97	0	1	0	1	0	1
Delta(3,5)-Delta(2,4)-dienoyl-CoA isomerase, mitochondrial OS=Homo sapiens GN=ECH1 PE=1 SV=2	sp|Q13011|ECH1_HUMAN (+1)	36 kDa	0	3.8e-05	0	0.96	0	1	0	1	0	1
Putative T-complex protein 1 subunit alpha OS=Toxoplasma gondii (strain ATCC 50861 / VEG) GN=BN1205_025520 PE=3 SV=1	tr|B9PHJ9|B9PHJ9_TOXGV	59 kDa	0	0.00011	0	0.95	0	3	0	1	0	1
Protein SCAF11 OS=Homo sapiens GN=SCAF11 PE=1 SV=2	sp|Q99590|SCAFB_HUMAN (+1)	165 kDa	0	3.8e-05	0	0.94	0	1	0	1	0	1
Calmodulin-like protein 5 OS=Homo sapiens GN=CALML5 PE=1 SV=2	sp|Q9NZT1|CALL5_HUMAN	16 kDa	0	3.8e-05	0	0.91	0	1	0	1	0	1
Zinc finger protein 236 OS=Homo sapiens GN=ZNF236 PE=2 SV=2	REVERSE_sp|Q9UL36|ZN236_HUMAN-R (+1)	204 kDa	0	7.5e-05	0	0.26	0	0	0	0	0	0
RNA-binding protein 6 OS=Homo sapiens GN=RBM6 PE=1 SV=5	sp|P78332|RBM6_HUMAN (+1)	129 kDa	0	3.8e-05	0	0.71	0	0	0	0	0	0
Zinc finger protein 678 OS=Homo sapiens GN=ZNF678 PE=2 SV=1	REVERSE_sp|Q5SXM1|ZN678_HUMAN-R	61 kDa	0	0.00011	0	0.63	0	0	0	0	0	0
Uncharacterized protein OS=Toxoplasma gondii (strain ATCC 50861 / VEG) GN=BN1205_088950 PE=4 SV=1	REVERSE_tr|V5BBF9|V5BBF9_TOXGV-R	125 kDa	0	3.8e-05	0	0.53	0	1	0	1	0	1
Uncharacterized protein OS=Toxoplasma gondii (strain ATCC 50861 / VEG) GN=BN1205_084000 PE=4 SV=1	tr|V4ZFE3|V4ZFE3_TOXGV	104 kDa	0	3.8e-05	0	0.52	0	1	0	1	0	1
Cluster of Histatin-3 OS=Homo sapiens GN=HTN3 PE=1 SV=2 (sp|P15516|HIS3_HUMAN)	sp|P15516|HIS3_HUMAN	6 kDa	0	3.8e-05	0	1	0	1	0	1	0	1
Histatin-3 OS=Homo sapiens GN=HTN3 PE=1 SV=2	sp|P15516|HIS3_HUMAN	6 kDa	0	3.8e-05	0	1	0	0	0	0	0	0
Cluster of Heterogeneous nuclear ribonucleoprotein L OS=Homo sapiens GN=HNRNPL PE=1 SV=2 (sp|P14866|HNRPL_HUMAN)	sp|P14866|HNRPL_HUMAN [3]	64 kDa	0	7.5e-05	0	1	0	2	0	2	0	2
Heterogeneous nuclear ribonucleoprotein L OS=Homo sapiens GN=HNRNPL PE=1 SV=2	sp|P14866|HNRPL_HUMAN (+1)	64 kDa	0	7.5e-05	0	1	0	1	0	1	0	1
Heterogeneous nuclear ribonucleoprotein L (Fragment) OS=Homo sapiens GN=HNRNPL PE=1 SV=1	tr|M0R1W6|M0R1W6_HUMAN	24 kDa	0	3.8e-05	0	0.07	0	0	0	0	0	0
Cluster of Serine/threonine-protein phosphatase 2A 65 kDa regulatory subunit A beta isoform OS=Homo sapiens GN=PPP2R1B PE=1 SV=3 (sp|P30154|2AAB_HUMAN)	sp|P30154|2AAB_HUMAN [2]	66 kDa	0	7.5e-05	0	1	0	2	0	2	0	2
Serine/threonine-protein phosphatase 2A 65 kDa regulatory subunit A alpha isoform OS=Homo sapiens GN=PPP2R1A PE=1 SV=4	sp|P30153|2AAA_HUMAN (+1)	65 kDa	0	7.5e-05	0	1	0	1	0	1	0	1
Cluster of U2 small nuclear ribonucleoprotein B'' OS=Homo sapiens GN=SNRPB2 PE=1 SV=1 (sp|P08579|RU2B_HUMAN)	sp|P08579|RU2B_HUMAN	25 kDa	0	3.8e-05	0	1	0	1	0	1	0	1
U2 small nuclear ribonucleoprotein B'' OS=Homo sapiens GN=SNRPB2 PE=1 SV=1	sp|P08579|RU2B_HUMAN	25 kDa	0	3.8e-05	0	1	0	1	0	1	0	1
Chromosome 11 open reading frame 48, isoform CRA_c OS=Homo sapiens GN=C11orf98 PE=1 SV=1	tr|A0A0B4J220|A0A0B4J220_HUMAN	14 kDa	0	7.5e-05	0	1	0	2	0	2	0	2
Transcriptional activator protein Pur-alpha OS=Homo sapiens GN=PURA PE=1 SV=2	sp|Q00577|PURA_HUMAN	35 kDa	0	7.5e-05	0	1	0	1	0	1	0	1
DNA polymerase delta catalytic subunit OS=Homo sapiens GN=POLD1 PE=1 SV=2	sp|P28340|DPOD1_HUMAN (+1)	124 kDa	0	3.8e-05	0	1	0	1	0	1	0	1
Nuclear pore complex protein Nup160 OS=Homo sapiens GN=NUP160 PE=1 SV=3	sp|Q12769|NU160_HUMAN	162 kDa	0	7.5e-05	0	1	0	2	0	2	0	2
Protein AF1q OS=Homo sapiens GN=MLLT11 PE=1 SV=1	sp|Q13015|AF1Q_HUMAN	10 kDa	0	7.5e-05	0	1	0	2	0	2	0	2
Charged multivesicular body protein 4b OS=Homo sapiens GN=CHMP4B PE=1 SV=1	sp|Q9H444|CHM4B_HUMAN	25 kDa	0	7.5e-05	0	1	0	2	0	2	0	2
Cytosolic Fe-S cluster assembly factor NUBP2 OS=Homo sapiens GN=NUBP2 PE=1 SV=1	sp|Q9Y5Y2|NUBP2_HUMAN (+1)	29 kDa	0	3.8e-05	0	1	0	1	0	1	0	1
Putative helicase MOV-10 OS=Homo sapiens GN=MOV10 PE=1 SV=2	sp|Q9HCE1|MOV10_HUMAN (+1)	114 kDa	0	7.5e-05	0	1	0	2	0	2	0	2
Eukaryotic translation initiation factor 2 subunit 2 OS=Homo sapiens GN=EIF2S2 PE=1 SV=2	sp|P20042|IF2B_HUMAN	38 kDa	0	3.8e-05	0	1	0	1	0	1	0	1
A disintegrin and metalloproteinase with thrombospondin motifs 1 OS=Homo sapiens GN=ADAMTS1 PE=1 SV=4	sp|Q9UHI8|ATS1_HUMAN	105 kDa	0	3.8e-05	0	1	0	1	0	1	0	1
28S ribosomal protein S6, mitochondrial OS=Homo sapiens GN=MRPS6 PE=1 SV=3	sp|P82932|RT06_HUMAN	14 kDa	0	3.8e-05	0	1	0	1	0	1	0	1
Ribonuclease inhibitor OS=Homo sapiens GN=RNH1 PE=1 SV=1	tr|E9PMN0|E9PMN0_HUMAN	18 kDa	0	3.8e-05	0	1	0	1	0	1	0	1
Transcriptional activator protein Pur-beta OS=Homo sapiens GN=PURB PE=1 SV=3	sp|Q96QR8|PURB_HUMAN	33 kDa	0	3.8e-05	0	1	0	0	0	0	0	0
40S ribosomal protein S21 OS=Homo sapiens GN=RPS21 PE=1 SV=1	sp|P63220|RS21_HUMAN (+1)	9 kDa	0	3.8e-05	0	1	0	1	0	1	0	1
28S ribosomal protein S18b, mitochondrial OS=Homo sapiens GN=MRPS18B PE=1 SV=1	sp|Q9Y676|RT18B_HUMAN	29 kDa	0	3.8e-05	0	1	0	1	0	1	0	1
26S protease regulatory subunit 7 OS=Homo sapiens GN=PSMC2 PE=1 SV=3	sp|P35998|PRS7_HUMAN	49 kDa	0	3.8e-05	0	0.98	0	1	0	1	0	1
Ribonuclease P protein subunit p30 OS=Homo sapiens GN=RPP30 PE=1 SV=1	sp|P78346|RPP30_HUMAN (+1)	29 kDa	0	3.8e-05	0	0.98	0	1	0	1	0	1
GTPase Era, mitochondrial OS=Homo sapiens GN=ERAL1 PE=1 SV=2	sp|O75616|ERAL1_HUMAN	48 kDa	0	3.8e-05	0	0.98	0	1	0	1	0	1
HMG domain-containing protein 4 OS=Homo sapiens GN=HMGXB4 PE=1 SV=2	sp|Q9UGU5|HMGX4_HUMAN	66 kDa	0	3.8e-05	0	0.98	0	1	0	1	0	1
Putative COBW domain-containing protein 7 OS=Homo sapiens GN=CBWD7 PE=5 SV=3	sp|A6NM15|CBWD7_HUMAN (+8)	28 kDa	0	3.8e-05	0	0.98	0	1	0	1	0	1
RNA-binding protein 25 OS=Homo sapiens GN=RBM25 PE=1 SV=3	sp|P49756|RBM25_HUMAN	100 kDa	0	3.8e-05	0	0.98	0	1	0	1	0	1
Protein lin-28 homolog B OS=Homo sapiens GN=LIN28B PE=1 SV=1	sp|Q6ZN17|LN28B_HUMAN (+2)	27 kDa	0	3.8e-05	0	0.97	0	1	0	1	0	1
Acetyl-CoA acetyltransferase, mitochondrial OS=Homo sapiens GN=ACAT1 PE=1 SV=1	tr|E9PRQ6|E9PRQ6_HUMAN	15 kDa	0	3.8e-05	0	0.96	0	1	0	1	0	1
3-ketoacyl-CoA thiolase, mitochondrial OS=Homo sapiens GN=ACAA2 PE=1 SV=2	sp|P42765|THIM_HUMAN (+1)	42 kDa	0	3.8e-05	0	0.97	0	1	0	1	0	1
U5 small nuclear ribonucleoprotein 40 kDa protein OS=Homo sapiens GN=SNRNP40 PE=1 SV=1	sp|Q96DI7|SNR40_HUMAN	39 kDa	0	3.8e-05	0	0.97	0	1	0	1	0	1
Zinc finger CCCH domain-containing protein 18 OS=Homo sapiens GN=ZC3H18 PE=1 SV=2	sp|Q86VM9|ZCH18_HUMAN (+1)	106 kDa	0	3.8e-05	0	0.97	0	1	0	1	0	1
Interferon-induced, double-stranded RNA-activated protein kinase OS=Homo sapiens GN=EIF2AK2 PE=1 SV=2	sp|P19525|E2AK2_HUMAN	62 kDa	0	3.8e-05	0	0.97	0	1	0	1	0	1
Exosome complex component RRP45 OS=Homo sapiens GN=EXOSC9 PE=1 SV=3	sp|Q06265|EXOS9_HUMAN	49 kDa	0	3.8e-05	0	0.97	0	1	0	1	0	1
M-phase phosphoprotein 6 OS=Homo sapiens GN=MPHOSPH6 PE=1 SV=2	sp|Q99547|MPH6_HUMAN (+2)	19 kDa	0	3.8e-05	0	0.97	0	1	0	1	0	1
60S acidic ribosomal protein P1 OS=Homo sapiens GN=RPLP1 PE=1 SV=1	sp|P05386|RLA1_HUMAN	12 kDa	0	7.5e-05	0	0.97	0	2	0	1	0	1
Testis-specific Y-encoded-like protein 1 OS=Homo sapiens GN=TSPYL1 PE=1 SV=3	sp|Q9H0U9|TSYL1_HUMAN	49 kDa	0	3.8e-05	0	0.97	0	1	0	1	0	1
Acyl-coenzyme A thioesterase 8 OS=Homo sapiens GN=ACOT8 PE=1 SV=1	sp|O14734|ACOT8_HUMAN (+6)	36 kDa	0	7.5e-05	0	0.96	0	2	0	1	0	1
Inosine-5'-monophosphate dehydrogenase 2 OS=Homo sapiens GN=IMPDH2 PE=1 SV=2	sp|P12268|IMDH2_HUMAN (+1)	56 kDa	0	7.5e-05	0	0.96	0	2	0	1	0	1
Transcription factor BTF3 OS=Homo sapiens GN=BTF3 PE=1 SV=1	sp|P20290|BTF3_HUMAN (+2)	22 kDa	0	3.8e-05	0	0.96	0	1	0	1	0	1
DNA-directed RNA polymerases I, II, and III subunit RPABC5 OS=Homo sapiens GN=POLR2L PE=1 SV=1	sp|P62875|RPAB5_HUMAN	8 kDa	0	7.5e-05	0	0.96	0	2	0	1	0	1
Splicing factor 3A subunit 3 OS=Homo sapiens GN=SF3A3 PE=1 SV=1	sp|Q12874|SF3A3_HUMAN	59 kDa	0	3.8e-05	0	0.96	0	1	0	1	0	1
Endoribonuclease Dicer OS=Homo sapiens GN=DICER1 PE=1 SV=3	sp|Q9UPY3|DICER_HUMAN	219 kDa	0	7.5e-05	0	0.96	0	2	0	1	0	1
UPF0568 protein C14orf166 OS=Homo sapiens GN=C14orf166 PE=1 SV=1	sp|Q9Y224|CN166_HUMAN	28 kDa	0	3.8e-05	0	0.96	0	1	0	1	0	1
Post-GPI attachment to proteins factor 2 OS=Homo sapiens GN=PGAP2 PE=1 SV=2	tr|A8MYS5|A8MYS5_HUMAN	36 kDa	0	7.5e-05	0	0.96	0	2	0	1	0	1
Protein transport protein Sec24C OS=Homo sapiens GN=SEC24C PE=1 SV=3	sp|P53992|SC24C_HUMAN (+1)	118 kDa	0	3.8e-05	0	0.93	0	1	0	1	0	1
Cell cycle and apoptosis regulator protein 2 OS=Homo sapiens GN=CCAR2 PE=1 SV=2	sp|Q8N163|CCAR2_HUMAN (+2)	103 kDa	0	3.8e-05	0	0.9	0	1	0	1	0	1
28S ribosomal protein S31, mitochondrial OS=Homo sapiens GN=MRPS31 PE=1 SV=3	sp|Q92665|RT31_HUMAN	45 kDa	0	3.8e-05	0	0.89	0	1	0	1	0	1
Cluster of Fidgetin-like protein 1 OS=Homo sapiens GN=FIGNL1 PE=1 SV=2 (sp|Q6PIW4|FIGL1_HUMAN)	sp|Q6PIW4|FIGL1_HUMAN [5]	74 kDa	0	0.00011	0	1	0	1	0	1	0	1
Fidgetin-like protein 1 OS=Homo sapiens GN=FIGNL1 PE=1 SV=2	sp|Q6PIW4|FIGL1_HUMAN	74 kDa	0	7.5e-05	0	0.64	0	0	0	0	0	0
AAA family ATPase, putative OS=Toxoplasma gondii (strain ATCC 50861 / VEG) GN=BN1205_096400 PE=4 SV=1	tr|A0A125YHK3|A0A125YHK3_TOXGV	85 kDa	0	7.5e-05	0	0.81	0	0	0	0	0	0
Vacuolar protein sorting-associated protein 4A OS=Homo sapiens GN=VPS4A PE=1 SV=1	sp|Q9UN37|VPS4A_HUMAN (+1)	49 kDa	0	0.00011	0	0.27	0	0	0	0	0	0
Vacuolar protein sorting-associated protein 4B OS=Homo sapiens GN=VPS4B PE=1 SV=2	sp|O75351|VPS4B_HUMAN	49 kDa	0	0.00011	0	0.23	0	0	0	0	0	0
cAMP-dependent protein kinase catalytic subunit alpha OS=Homo sapiens GN=PRKACA PE=1 SV=2	sp|P17612|KAPCA_HUMAN	41 kDa	0	3.8e-05	0	1	0	0	0	0	0	0
26S protease regulatory subunit 8 OS=Homo sapiens GN=PSMC5 PE=1 SV=1	sp|P62195|PRS8_HUMAN	46 kDa	0	3.8e-05	0	0.99	0	0	0	0	0	0
Casein kinase II subunit alpha' OS=Homo sapiens GN=CSNK2A2 PE=1 SV=1	sp|P19784|CSK22_HUMAN (+1)	41 kDa	0	3.8e-05	0	0.97	0	1	0	1	0	1
60S acidic ribosomal protein P2 OS=Homo sapiens GN=RPLP2 PE=1 SV=1	sp|P05387|RLA2_HUMAN (+1)	12 kDa	0	3.8e-05	0	0.97	0	1	0	1	0	1
Actin-related protein 2 OS=Homo sapiens GN=ACTR2 PE=1 SV=1	sp|P61160|ARP2_HUMAN (+1)	45 kDa	0	3.8e-05	0	0.97	0	1	0	1	0	1
Carbonic anhydrase 2 OS=Homo sapiens GN=CA2 PE=1 SV=2	sp|P00918|CAH2_HUMAN	29 kDa	0	3.8e-05	0	0.96	0	1	0	1	0	1
2',3'-cyclic-nucleotide 3'-phosphodiesterase OS=Homo sapiens GN=CNP PE=1 SV=2	sp|P09543|CN37_HUMAN	48 kDa	0	3.8e-05	0	0.96	0	1	0	1	0	1
Ski oncogene OS=Homo sapiens GN=SKI PE=1 SV=1	sp|P12755|SKI_HUMAN	80 kDa	0	3.8e-05	0	0.96	0	1	0	1	0	1
Zinc finger protein 8 OS=Homo sapiens GN=ZNF8 PE=1 SV=2	sp|P17098|ZNF8_HUMAN	65 kDa	0	3.8e-05	0	0.96	0	1	0	1	0	1
26S protease regulatory subunit 6A OS=Homo sapiens GN=PSMC3 PE=1 SV=3	sp|P17980|PRS6A_HUMAN (+1)	49 kDa	0	3.8e-05	0	0.96	0	1	0	1	0	1
Probable ATP-dependent RNA helicase DDX6 OS=Homo sapiens GN=DDX6 PE=1 SV=2	sp|P26196|DDX6_HUMAN	54 kDa	0	3.8e-05	0	0.96	0	1	0	1	0	1
ADP-ribosylation factor-like protein 1 OS=Homo sapiens GN=ARL1 PE=1 SV=1	sp|P40616|ARL1_HUMAN (+3)	20 kDa	0	3.8e-05	0	0.96	0	1	0	1	0	1
Isocitrate dehydrogenase [NAD] subunit gamma, mitochondrial OS=Homo sapiens GN=IDH3G PE=1 SV=1	sp|P51553|IDH3G_HUMAN (+4)	43 kDa	0	3.8e-05	0	0.96	0	1	0	1	0	1
DNA-directed RNA polymerases I, II, and III subunit RPABC3 OS=Homo sapiens GN=POLR2H PE=1 SV=4	sp|P52434|RPAB3_HUMAN (+1)	17 kDa	0	3.8e-05	0	0.96	0	1	0	1	0	1
DNA-directed RNA polymerase II subunit RPB11-a OS=Homo sapiens GN=POLR2J PE=1 SV=1	sp|P52435|RPB11_HUMAN (+7)	13 kDa	0	3.8e-05	0	0.96	0	1	0	1	0	1
Transforming protein RhoA OS=Homo sapiens GN=RHOA PE=1 SV=1	sp|P61586|RHOA_HUMAN	22 kDa	0	3.8e-05	0	0.96	0	1	0	1	0	1
26S protease regulatory subunit 10B OS=Homo sapiens GN=PSMC6 PE=1 SV=1	sp|P62333|PRS10_HUMAN (+1)	44 kDa	0	3.8e-05	0	0.96	0	1	0	1	0	1
28S ribosomal protein S35, mitochondrial OS=Homo sapiens GN=MRPS35 PE=1 SV=1	sp|P82673|RT35_HUMAN	37 kDa	0	3.8e-05	0	0.96	0	1	0	1	0	1
Serine beta-lactamase-like protein LACTB, mitochondrial OS=Homo sapiens GN=LACTB PE=1 SV=2	sp|P83111|LACTB_HUMAN	61 kDa	0	3.8e-05	0	0.96	0	1	0	1	0	1
Phosphoribosyl pyrophosphate synthase-associated protein 1 OS=Homo sapiens GN=PRPSAP1 PE=1 SV=2	sp|Q14558|KPRA_HUMAN (+2)	39 kDa	0	3.8e-05	0	0.96	0	1	0	1	0	1
Condensin complex subunit 2 OS=Homo sapiens GN=NCAPH PE=1 SV=3	sp|Q15003|CND2_HUMAN (+1)	83 kDa	0	3.8e-05	0	0.96	0	1	0	1	0	1
ELAV-like protein 1 OS=Homo sapiens GN=ELAVL1 PE=1 SV=2	sp|Q15717|ELAV1_HUMAN	36 kDa	0	3.8e-05	0	0.96	0	1	0	1	0	1
Deoxynucleotidyltransferase terminal-interacting protein 2 OS=Homo sapiens GN=DNTTIP2 PE=1 SV=2	sp|Q5QJE6|TDIF2_HUMAN	84 kDa	0	3.8e-05	0	0.96	0	1	0	1	0	1
Protein FAM83B OS=Homo sapiens GN=FAM83B PE=1 SV=1	sp|Q5T0W9|FA83B_HUMAN	115 kDa	0	3.8e-05	0	0.96	0	1	0	1	0	1
Heparan sulfate 2-O-sulfotransferase 1 OS=Homo sapiens GN=HS2ST1 PE=1 SV=1	sp|Q7LGA3|HS2ST_HUMAN	42 kDa	0	3.8e-05	0	0.96	0	1	0	1	0	1
39S ribosomal protein L24, mitochondrial OS=Homo sapiens GN=MRPL24 PE=1 SV=1	sp|Q96A35|RM24_HUMAN (+1)	25 kDa	0	3.8e-05	0	0.96	0	1	0	1	0	1
28S ribosomal protein S26, mitochondrial OS=Homo sapiens GN=MRPS26 PE=1 SV=1	sp|Q9BYN8|RT26_HUMAN	24 kDa	0	3.8e-05	0	0.96	0	1	0	1	0	1
Protein Njmu-R1 OS=Homo sapiens GN=C17orf75 PE=1 SV=2	sp|Q9HAS0|NJMU_HUMAN (+1)	45 kDa	0	3.8e-05	0	0.96	0	1	0	1	0	1
Protein FAM60A OS=Homo sapiens GN=FAM60A PE=1 SV=1	sp|Q9NP50|FA60A_HUMAN	25 kDa	0	3.8e-05	0	0.96	0	1	0	1	0	1
mRNA turnover protein 4 homolog OS=Homo sapiens GN=MRTO4 PE=1 SV=2	sp|Q9UKD2|MRT4_HUMAN	28 kDa	0	3.8e-05	0	0.96	0	1	0	1	0	1
F-box only protein 5 OS=Homo sapiens GN=FBXO5 PE=1 SV=1	sp|Q9UKT4|FBX5_HUMAN	50 kDa	0	3.8e-05	0	0.96	0	1	0	1	0	1
Melanoma-associated antigen D1 OS=Homo sapiens GN=MAGED1 PE=1 SV=3	sp|Q9Y5V3|MAGD1_HUMAN	86 kDa	0	3.8e-05	0	0.96	0	1	0	1	0	1
Guanine nucleotide-binding protein-like 3-like protein OS=Homo sapiens GN=GNL3L PE=1 SV=1	sp|Q9NVN8|GNL3L_HUMAN	66 kDa	0	3.8e-05	0	0.95	0	1	0	1	0	1
Thymidine kinase, cytosolic OS=Homo sapiens GN=TK1 PE=1 SV=2	sp|P04183|KITH_HUMAN (+3)	25 kDa	0	3.8e-05	0	0.89	0	1	0	1	0	1
Fructose-bisphosphate aldolase A OS=Oryctolagus cuniculus GN=ALDOA PE=1 SV=2	sp|P00883|ALDOA_RABIT (+7)	39 kDa	0	3.8e-05	0	0.88	0	1	0	1	0	1
DNA ligase OS=Toxoplasma gondii (strain ATCC 50861 / VEG) GN=TGVEG_208580 PE=3 SV=1	tr|A0A125YQ47|A0A125YQ47_TOXGV	145 kDa	0	3.8e-05	0	0.88	0	1	0	1	0	1
Target of EGR1 protein 1 OS=Homo sapiens GN=TOE1 PE=1 SV=1	sp|Q96GM8|TOE1_HUMAN	57 kDa	0	3.8e-05	0	0.85	0	1	0	1	0	1
Macrophage mannose receptor 1 OS=Homo sapiens GN=MRC1 PE=1 SV=1	sp|P22897|MRC1_HUMAN	166 kDa	0	3.8e-05	0	0.85	0	1	0	1	0	1
Periphilin-1 OS=Homo sapiens GN=PPHLN1 PE=1 SV=2	sp|Q8NEY8|PPHLN_HUMAN (+4)	53 kDa	0	3.8e-05	0	0.82	0	1	0	1	0	1
Splicing factor 3B subunit 5 OS=Homo sapiens GN=SF3B5 PE=1 SV=1	sp|Q9BWJ5|SF3B5_HUMAN	10 kDa	0	3.8e-05	0	0.67	0	1	0	1	0	1
C-C motif chemokine 20 OS=Homo sapiens GN=CCL20 PE=1 SV=1	sp|P78556|CCL20_HUMAN	11 kDa	0	3.8e-05	0	0.64	0	1	0	1	0	1
Isocitrate dehydrogenase [NADP] cytoplasmic OS=Homo sapiens GN=IDH1 PE=1 SV=2	sp|O75874|IDHC_HUMAN (+3)	47 kDa	0	3.8e-05	0	0.63	0	1	0	1	0	1
Eukaryotic translation initiation factor 4 gamma 1 OS=Homo sapiens GN=EIF4G1 PE=1 SV=4	sp|Q04637|IF4G1_HUMAN (+3)	175 kDa	0	3.8e-05	0	0.63	0	1	0	1	0	1
Elongator complex protein 1 OS=Homo sapiens GN=IKBKAP PE=1 SV=3	sp|O95163|ELP1_HUMAN (+2)	150 kDa	0	3.8e-05	0	0.62	0	1	0	1	0	1
Importin-5 (Fragment) OS=Homo sapiens GN=IPO5 PE=1 SV=1	tr|E7ETV3|E7ETV3_HUMAN	19 kDa	0	3.8e-05	0	0.07	0	0	0	0	0	0
Serine/threonine-protein kinase ICK OS=Homo sapiens GN=ICK PE=1 SV=1	sp|Q9UPZ9|ICK_HUMAN	71 kDa	0	0.00011	0	0.19	0	0	0	0	0	0
Tyrosine-protein kinase Blk OS=Homo sapiens GN=BLK PE=1 SV=3	sp|P51451|BLK_HUMAN (+1)	58 kDa	0	0.00011	0	0.39	0	0	0	0	0	0
Tyrosine-protein kinase HCK OS=Homo sapiens GN=HCK PE=1 SV=5	sp|P08631|HCK_HUMAN (+2)	60 kDa	0	0.00011	0	0.2	0	0	0	0	0	0
Fibroblast growth factor receptor 3 OS=Homo sapiens GN=FGFR3 PE=1 SV=1	sp|P22607|FGFR3_HUMAN (+1)	88 kDa	0	0.00011	0	0.17	0	0	0	0	0	0
Cluster of Ras GTPase-activating protein nGAP OS=Homo sapiens GN=RASAL2 PE=1 SV=2 (sp|Q9UJF2|NGAP_HUMAN)	sp|Q9UJF2|NGAP_HUMAN	129 kDa	0	3.8e-05	0	0.75	0	1	0	1	0	1
Ras GTPase-activating protein nGAP OS=Homo sapiens GN=RASAL2 PE=1 SV=2	sp|Q9UJF2|NGAP_HUMAN	129 kDa	0	3.8e-05	0	0.37	0	0	0	0	0	0
Radical SAM domain-containing protein OS=Toxoplasma gondii (strain ATCC 50861 / VEG) GN=BN1205_019730 PE=4 SV=1	REVERSE_tr|V4ZQR4|V4ZQR4_TOXGV-R	126 kDa	0	3.8e-05	0	0.44	0	1	0	1	0	1
Uncharacterized protein OS=Toxoplasma gondii (strain ATCC 50861 / VEG) GN=BN1205_015320 PE=4 SV=1	tr|V4ZSE5|V4ZSE5_TOXGV	223 kDa	0	0.00015	0	0.42	0	0	0	0	0	0
Glutamine--fructose-6-phosphate aminotransferase [isomerizing] 2 OS=Homo sapiens GN=GFPT2 PE=1 SV=3	REVERSE_sp|O94808|GFPT2_HUMAN-R	77 kDa	0	0	0	0	0	0	0	0	0	0
Zinc finger protein 92 OS=Homo sapiens GN=ZNF92 PE=2 SV=2	REVERSE_sp|Q03936|ZNF92_HUMAN-R (+2)	68 kDa	0	3.8e-05	0	0.36	0	0	0	0	0	0
Zinc finger protein 540 OS=Homo sapiens GN=ZNF540 PE=1 SV=1	REVERSE_sp|Q8NDQ6|ZN540_HUMAN-R (+1)	77 kDa	0	0	0	0	0	0	0	0	0	0
Cluster of Spliceosome RNA helicase DDX39B OS=Homo sapiens GN=DDX39B PE=1 SV=1 (sp|Q13838|DX39B_HUMAN)	sp|Q13838|DX39B_HUMAN	49 kDa	0	3.8e-05	0	1	0	1	0	1	0	1
ATP-dependent RNA helicase DDX39A OS=Homo sapiens GN=DDX39A PE=1 SV=2	sp|O00148|DX39A_HUMAN	49 kDa	0	3.8e-05	0	0.43	0	0	0	0	0	0
Cluster of Protein transport protein Sec16A OS=Homo sapiens GN=SEC16A PE=1 SV=1 (tr|F1T0I1|F1T0I1_HUMAN)	tr|F1T0I1|F1T0I1_HUMAN [2]	249 kDa	0	7.5e-05	0	0.99	0	2	0	1	0	2
Protein transport protein Sec16A OS=Homo sapiens GN=SEC16A PE=1 SV=1	tr|F1T0I1|F1T0I1_HUMAN	249 kDa	0	7.5e-05	0	0.33	0	0	0	0	0	0
Protein transport protein Sec16A OS=Homo sapiens GN=SEC16A PE=1 SV=1	tr|J3KNL6|J3KNL6_HUMAN	252 kDa	0	7.5e-05	0	0.12	0	0	0	0	0	0
Cluster of Golgi phosphoprotein 3-like OS=Homo sapiens GN=GOLPH3L PE=1 SV=1 (sp|Q9H4A5|GLP3L_HUMAN)	sp|Q9H4A5|GLP3L_HUMAN [3]	33 kDa	0	3.8e-05	0	0.98	0	1	0	1	0	1
Golgi phosphoprotein 3-like OS=Homo sapiens GN=GOLPH3L PE=1 SV=1	sp|Q9H4A5|GLP3L_HUMAN (+1)	33 kDa	0	3.8e-05	0	0.09	0	0	0	0	0	0
Golgi phosphoprotein 3 OS=Homo sapiens GN=GOLPH3 PE=1 SV=1	sp|Q9H4A6|GOLP3_HUMAN	34 kDa	0	3.8e-05	0	0.21	0	0	0	0	0	0
Kinesin-like protein KIF2C (Fragment) OS=Homo sapiens GN=KIF2C PE=1 SV=1	tr|Q5JR91|Q5JR91_HUMAN	38 kDa	0	0	0	0	0	0	0	0	0	0
Rho guanine nucleotide exchange factor 40 OS=Homo sapiens GN=ARHGEF40 PE=1 SV=3	sp|Q8TER5|ARH40_HUMAN	165 kDa	0	3.8e-05	0	0.3	0	1	0	1	0	1
Cluster of Ras-related protein Rab-39A OS=Homo sapiens GN=RAB39A PE=1 SV=2 (sp|Q14964|RB39A_HUMAN)	sp|Q14964|RB39A_HUMAN [6]	25 kDa	0	7.5e-05	0	0.88	0	0	0	0	0	0
Ras-related protein Rab-39A OS=Homo sapiens GN=RAB39A PE=1 SV=2	sp|Q14964|RB39A_HUMAN	25 kDa	0	7.5e-05	0	0.17	0	0	0	0	0	0
Ras-related protein Rab-6A OS=Homo sapiens GN=RAB6A PE=1 SV=3	sp|P20340|RAB6A_HUMAN (+3)	24 kDa	0	7.5e-05	0	0.12	0	0	0	0	0	0
RAB6 protein OS=Toxoplasma gondii (strain ATCC 50861 / VEG) GN=BN1205_094540 PE=4 SV=1	tr|A0A0F7V4D1|A0A0F7V4D1_TOXGV	23 kDa	0	7.5e-05	0	0.24	0	0	0	0	0	0
AT-rich interactive domain-containing protein 5A OS=Homo sapiens GN=ARID5A PE=1 SV=2	REVERSE_sp|Q03989|ARI5A_HUMAN-R (+1)	64 kDa	0	3.8e-05	0	0.28	0	1	0	1	0	1
Myosin-7B OS=Homo sapiens GN=MYH7B PE=1 SV=3	sp|A7E2Y1|MYH7B_HUMAN (+1)	221 kDa	0	7.5e-05	0	0.24	0	0	0	0	0	0
Apoptosis-inducing factor 1, mitochondrial OS=Homo sapiens GN=AIFM1 PE=1 SV=1	sp|O95831|AIFM1_HUMAN	67 kDa	0	7.5e-05	0	0.21	0	0	0	0	0	0
Elongation factor Tu GTP binding domain-containing protein OS=Toxoplasma gondii (strain ATCC 50861 / VEG) GN=TGVEG_228350 PE=4 SV=1	tr|V5BBD9|V5BBD9_TOXGV	252 kDa	0	0	0	0	0	0	0	0	0	0
Zinc finger protein 502 OS=Homo sapiens GN=ZNF502 PE=1 SV=1	REVERSE_sp|Q8TBZ5|ZN502_HUMAN-R	63 kDa	0	7.5e-05	0	0.14	0	0	0	0	0	0
Focadhesin OS=Homo sapiens GN=FOCAD PE=1 SV=1	REVERSE_sp|Q5VW36|FOCAD_HUMAN-R (+1)	200 kDa	0	0.00015	0	0.13	0	0	0	0	0	0
DNA replication factor Cdt1 OS=Homo sapiens GN=CDT1 PE=1 SV=3	REVERSE_sp|Q9H211|CDT1_HUMAN-R	60 kDa	0	0.00011	0	0.12	0	0	0	0	0	0
Leucine-rich repeat serine/threonine-protein kinase 2 OS=Homo sapiens GN=LRRK2 PE=1 SV=2	REVERSE_sp|Q5S007|LRRK2_HUMAN-R	286 kDa	0	3.8e-05	0	0.12	0	0	0	0	0	0
SRS47A OS=Toxoplasma gondii (strain ATCC 50861 / VEG) GN=BN1205_030140 PE=4 SV=1	tr|B9QN01|B9QN01_TOXGV	190 kDa	0	3.8e-05	0	0.11	0	0	0	0	0	0
Basic helix-loop-helix and HMG box domain-containing protein 1 OS=Homo sapiens GN=BHMG1 PE=3 SV=2	sp|C9JSJ3|BHMG1_HUMAN	70 kDa	0	7.5e-05	0	0.08	0	0	0	0	0	0
Cluster of Transformation/transcription domain-associated protein OS=Homo sapiens GN=TRRAP PE=1 SV=3 (tr|F2Z2U4|F2Z2U4_HUMAN)	tr|F2Z2U4|F2Z2U4_HUMAN	436 kDa	0	0	0	0	0	0	0	0	0	0
Transformation/transcription domain-associated protein OS=Homo sapiens GN=TRRAP PE=1 SV=3	tr|F2Z2U4|F2Z2U4_HUMAN	436 kDa	0	0	0	0	0	0	0	0	0	0
Zinc finger protein 79 OS=Homo sapiens GN=ZNF79 PE=1 SV=2	REVERSE_sp|Q15937|ZNF79_HUMAN-R (+2)	55 kDa	0	7.5e-05	0	0.07	0	0	0	0	0	0

## Sheet: GRA15 Gly Gly peptides
Protein name	Protein identification probability	Protein percentage of total spectra	Protein molecular weight (AMU)	Number of unique peptides	Number of unique spectra	Number of total spectra	Spectrum name	Peptide sequence	Previous amino acid	Next amino acid	Peptide identification probability	X! Tandem -log(e) score	Modifications identified by spectrum	Actual peptide mass (AMU)	Spectrum charge	Actual minus calculated peptide mass (AMU)	Actual minus calculated peptide mass (PPM)	Peptide start index	Peptide stop index
Dense granule protein GRA15 OS=Toxoplasma gondii (strain ATCC 50861 / VEG) GN=BN1205_036550 PE=4 SV=1	1	0.0001	66573.7	2	2	2	controllerType=0 controllerNumber=1 scan=9562	KVPEGAQLPTSSTPHAQR	R	K	0.997	5.21	GlyGly (+114)	2017.03	4	-0.0033	-1.7	173	190
Dense granule protein GRA15 OS=Toxoplasma gondii (strain ATCC 50861 / VEG) GN=BN1205_036550 PE=4 SV=1	1	0.0001	66573.7	2	2	2	controllerType=0 controllerNumber=1 scan=8170	SESCTGTQVDGGCGADTSTDGKSESEQTENGEDSR	R	F	0.997	5.96	GlyGly (+114)	3637.4	3	-0.013	-3.6	106	140
Dense granule protein GRA15 OS=Toxoplasma gondii (strain ATCC 50861 / VEG) GN=BN1205_036550 PE=4 SV=1	1	0.0002	66573.7	2	3	3	controllerType=0 controllerNumber=1 scan=9221	KVPEGAQLPTSSTPHAQR	R	K	0.997	6.74	GlyGly (+114)	2017.03	4	-0.0025	-1.2	173	190
Dense granule protein GRA15 OS=Toxoplasma gondii (strain ATCC 50861 / VEG) GN=BN1205_036550 PE=4 SV=1	1	0.0002	66573.7	2	3	3	controllerType=0 controllerNumber=1 scan=9254	KVPEGAQLPTSSTPHAQR	R	K	0.997	7.64	GlyGly (+114)	2017.04	3	0.0024	1.2	173	190
Dense granule protein GRA15 OS=Toxoplasma gondii (strain ATCC 50861 / VEG) GN=BN1205_036550 PE=4 SV=1	1	0.0002	66573.7	2	3	3	controllerType=0 controllerNumber=1 scan=7808	SESCTGTQVDGGCGADTSTDGKSESEQTENGEDSR	R	F	0.997	9.89	GlyGly (+114)	3637.4	3	-0.018	-4.9	106	140
